# Supplementary material for: rac-12-Selena-13,14-di­aza­tri­cyclo­[9.3.0.02,4]tetra­deca-11,13-diene
Source: IUCrdata. 2020 Aug 11;5(Pt 8):x201081. doi: 10.1107/S2414314620010810 (PMC9462238; doi:10.1107/S2414314620010810)
Supplement: Supplementary file 1 [file x-05-x201081-sup1.cif]

##############################################################################
#                                                                            #
# This CIF contains the data for a data article accepted for                 #
# publication in IUCrData. It conforms to the requirements of                #
# Notes for Authors for IUCrData, and has been                               #
# peer reviewed under the auspices of IUCrData.                              #
#                                                                            #
# Full details of the Crystallographic Information File format               #
# are given in the paper "The Crystallographic Information File (CIF):       #
# a New Standard Archive File for Crystallography" by S. R. Hall, F. H.      #
# Allen and I. D. Brown [Acta Cryst. (1991), A47, 655-685].                  #
#                                                                            #
# The current version of the core CIF dictionary is obtainable from          #
# ftp://ftp.iucr.org/pub/cif_core.dic.                                       #
#                                                                            #
# Software is freely available for graphical display of the structure(s)     #
# in this CIF. For information consult the CIF software page                 #
# http://www.iucr.org/resources/cif/software.                                #
#                                                                            #
# This file may be used for bona fide research purposes within the           #
# scientific community so long as proper attribution is given to the data    # 
# article from which it was obtained.                                        #
#                                                                            #
##############################################################################
data_I
_database_code_depnum_ccdc_archive 'CCDC 2021398'
_audit_creation_method     'SHELXL-2018/3'
_chemical_name_systematic
;
<i>rac</i>-12-Selena-13,14-diazatricyclo[9.3.0.0^2,4^]tetradeca-11,13-diene
;
_chemical_name_common     ?
_chemical_formula_moiety     'C11 H16 N2 Se'
_chemical_formula_sum     'C11 H16 N2 Se'
_chemical_formula_iupac     'C11 H16 N2 Se'
_chemical_formula_weight     255.22
_chemical_melting_point     ?
_space_group_crystal_system     monoclinic
_space_group_name_H-M_alt     'P 21/n'
_space_group_name_Hall     '-P 2yn'
loop_
    _space_group_symop_operation_xyz
    'x, y, z'
    '-x+1/2, y+1/2, -z+1/2'
    '-x, -y, -z'
    'x-1/2, -y-1/2, z-1/2'
_cell_length_a     12.0239(6)
_cell_length_b     7.1317(3)
_cell_length_c     12.6836(7)
_cell_angle_alpha     90
_cell_angle_beta     101.104(4)
_cell_angle_gamma     90
_cell_volume     1067.27(9)
_cell_formula_units_Z     4
_cell_measurement_reflns_used     11220
_cell_measurement_theta_min     2.86
_cell_measurement_theta_max     28.47
_cell_measurement_temperature     120(2)
_exptl_crystal_description     plate
_exptl_crystal_colour     colourless
_exptl_crystal_size_max     0.550
_exptl_crystal_size_mid     0.470
_exptl_crystal_size_min     0.100
_exptl_crystal_density_diffrn     1.588
_exptl_crystal_density_meas     ?
_exptl_crystal_density_method     ?
_exptl_crystal_F_000     520
_exptl_absorpt_coefficient_mu     3.480
_exptl_absorpt_correction_type     integration
_exptl_absorpt_process_details     ?
_exptl_absorpt_correction_T_min     0.2277
_exptl_absorpt_correction_T_max     0.7042
_diffrn_ambient_temperature     120(2)
_diffrn_source     'sealed X-ray tube, 12 x 0.4 mm long-fine focus'
_diffrn_radiation_type     MoK\a
_diffrn_radiation_wavelength     0.71073
_diffrn_measurement_device_type     'Stoe IPDS 2T'
_diffrn_measurement_method     'rotation method, \w scans'
_diffrn_detector_area_resol_mean     6.67
_diffrn_reflns_number     5541
_diffrn_reflns_av_R_equivalents     0.0212
_diffrn_reflns_av_unetI/netI     0.0205
_diffrn_reflns_theta_min     3.274
_diffrn_reflns_theta_max     28.024
_diffrn_reflns_theta_full     25.242
_diffrn_measured_fraction_theta_max     0.995
_diffrn_measured_fraction_theta_full     0.998
_diffrn_reflns_limit_h_min     -15
_diffrn_reflns_limit_h_max     15
_diffrn_reflns_limit_k_min     -9
_diffrn_reflns_limit_k_max     9
_diffrn_reflns_limit_l_min     -15
_diffrn_reflns_limit_l_max     16
_refine_special_details
;
Hydrogen atoms attached to carbon atoms were placed at calculated
positions and were refined in the riding-model approximation with C---H = 0.95
\%A and <i>U</i>~iso~(H) = 1.2 <i>U</i>~eq~(C).
;
_reflns_number_total     2570
_reflns_number_gt     2364
_reflns_threshold_expression     'I > 2\s(I)'
_refine_ls_structure_factor_coef     Fsqd
_refine_ls_matrix_type     full
_refine_ls_R_factor_all     0.0385
_refine_ls_R_factor_gt     0.0348
_refine_ls_wR_factor_gt     0.0927
_refine_ls_wR_factor_ref     0.0965
_refine_ls_goodness_of_fit_ref     1.099
_refine_ls_restrained_S_all     1.099
_refine_ls_number_reflns     2570
_refine_ls_number_parameters     127
_refine_ls_number_restraints     0
_refine_ls_hydrogen_treatment     constr
_refine_ls_weighting_scheme     calc
_refine_ls_weighting_details
              'w=1/[\s^2^(Fo^2^)+(0.0573P)^2^+1.4452P] where P=(Fo^2^+2Fc^2^)/3'
_atom_sites_solution_hydrogens     geom
_atom_sites_solution_primary     dual
_atom_sites_solution_secondary     ?
_refine_ls_shift/su_max     0.000
_refine_ls_shift/su_mean     0.000
_refine_diff_density_max     1.132
_refine_diff_density_min     -0.898
_refine_ls_extinction_method     none
_refine_ls_extinction_coef     .
loop_
    _atom_type_symbol
    _atom_type_description
    _atom_type_scat_dispersion_real
    _atom_type_scat_dispersion_imag
    _atom_type_scat_source
    'C' 'C' 0.0033 0.0016
                         'International Tables Vol C Tables 4.2.6.8 and 6.1.1.4'
    'H' 'H' 0.0000 0.0000
                         'International Tables Vol C Tables 4.2.6.8 and 6.1.1.4'
    'N' 'N' 0.0061 0.0033
                         'International Tables Vol C Tables 4.2.6.8 and 6.1.1.4'
    'Se' 'Se' -0.0929 2.2259
                         'International Tables Vol C Tables 4.2.6.8 and 6.1.1.4'
_computing_data_collection
;
X-Area <i>WinXpose</i> (Stoe & Cie, 2019)
;
_computing_cell_refinement
;
X-Area <i>Recipe</i> (Stoe & Cie, 2019)
;
_computing_data_reduction
;
X-Area <i>Integrate</i> (Stoe & Cie, 2019)
;
_computing_structure_solution
;
SIR-2004 (Burla <i>et al.</i>,  2005)
;
_computing_structure_refinement
;
<i>SHELXL2018/3</i> (Sheldrick, 2015)
;
_computing_molecular_graphics
;
PLATON (Spek, 2020)
;
_computing_publication_material     ?
loop_
    _atom_site_type_symbol
    _atom_site_label
    _atom_site_fract_x
    _atom_site_fract_y
    _atom_site_fract_z
    _atom_site_U_iso_or_equiv
    _atom_site_adp_type
    _atom_site_calc_flag
    _atom_site_occupancy
    _atom_site_disorder_assembly
    _atom_site_disorder_group
    Se Se1 0.01806(2) 0.53889(3) 0.19801(2) 0.01717(11) Uani d 1 . .
    N N2 0.08518(19) 0.7735(3) 0.24245(18) 0.0195(4) Uani d 1 . .
    N N3 0.16960(17) 0.7494(3) 0.31890(17) 0.0167(4) Uani d 1 . .
    C C4 0.1961(2) 0.5686(3) 0.35355(19) 0.0131(4) Uani d 1 . .
    C C5 0.2954(2) 0.5360(3) 0.4406(2) 0.0144(4) Uani d 1 . .
    H H5 0.337544 0.417298 0.433140 0.017 Uiso calc 1 . .
    C C6 0.2942(2) 0.5921(3) 0.55614(18) 0.0149(4) Uani d 1 . .
    H H6 0.225279 0.662016 0.567102 0.018 Uiso calc 1 . .
    C C7 0.3456(2) 0.4626(3) 0.6468(2) 0.0177(5) Uani d 1 . .
    H H7A 0.375621 0.539411 0.711012 0.021 Uiso calc 1 . .
    H H7B 0.410401 0.396039 0.626172 0.021 Uiso calc 1 . .
    C C8 0.2633(2) 0.3164(4) 0.67731(19) 0.0178(5) Uani d 1 . .
    H H8A 0.203057 0.382731 0.705866 0.021 Uiso calc 1 . .
    H H8B 0.305015 0.236704 0.735703 0.021 Uiso calc 1 . .
    C C9 0.2071(2) 0.1890(3) 0.58429(19) 0.0173(5) Uani d 1 . .
    H H9A 0.260533 0.170100 0.534790 0.021 Uiso calc 1 . .
    H H9B 0.192121 0.064881 0.613659 0.021 Uiso calc 1 . .
    C C10 0.09558(19) 0.2684(3) 0.52058(18) 0.0154(4) Uani d 1 . .
    H H10A 0.035621 0.252598 0.563508 0.018 Uiso calc 1 . .
    H H10B 0.105037 0.404482 0.509630 0.018 Uiso calc 1 . .
    C C11 0.0569(2) 0.1748(3) 0.41110(19) 0.0170(5) Uani d 1 . .
    H H11A -0.022326 0.212211 0.382070 0.020 Uiso calc 1 . .
    H H11B 0.058059 0.037076 0.421121 0.020 Uiso calc 1 . .
    C C12 0.1307(2) 0.2250(3) 0.32802(19) 0.0147(4) Uani d 1 . .
    H H12A 0.210110 0.187617 0.356552 0.018 Uiso calc 1 . .
    H H12B 0.103796 0.153162 0.261179 0.018 Uiso calc 1 . .
    C C13 0.1270(2) 0.4310(3) 0.30231(19) 0.0143(4) Uani d 1 . .
    C C14 0.3690(2) 0.6950(4) 0.4927(2) 0.0195(5) Uani d 1 . .
    H H14A 0.451685 0.673076 0.511923 0.023 Uiso calc 1 . .
    H H14B 0.346890 0.824166 0.468684 0.023 Uiso calc 1 . .
loop_
    _atom_site_aniso_label
    _atom_site_aniso_U_11
    _atom_site_aniso_U_22
    _atom_site_aniso_U_33
    _atom_site_aniso_U_12
    _atom_site_aniso_U_13
    _atom_site_aniso_U_23
    Se1 0.01788(15) 0.01843(16) 0.01400(15) 0.00192(8) 0.00010(10) 0.00198(8)
    N2 0.0245(10) 0.0147(9) 0.0200(11) 0.0019(8) 0.0059(8) 0.0027(8)
    N3 0.0199(10) 0.0135(9) 0.0180(10) 0.0013(8) 0.0068(8) 0.0017(7)
    C4 0.0150(10) 0.0136(9) 0.0112(10) 0.0013(8) 0.0038(8) 0.0011(8)
    C5 0.0148(10) 0.0156(11) 0.0130(11) -0.0013(8) 0.0034(9) -0.0015(8)
    C6 0.0164(10) 0.0163(10) 0.0117(10) -0.0020(9) 0.0021(8) -0.0022(8)
    C7 0.0177(11) 0.0213(12) 0.0135(11) -0.0028(9) 0.0017(9) -0.0002(8)
    C8 0.0199(11) 0.0200(11) 0.0130(11) -0.0020(9) 0.0021(9) 0.0013(9)
    C9 0.0218(11) 0.0166(10) 0.0128(11) -0.0008(9) 0.0013(9) 0.0013(8)
    C10 0.0170(10) 0.0162(10) 0.0136(11) -0.0025(8) 0.0044(9) 0.0010(8)
    C11 0.0184(11) 0.0157(10) 0.0166(11) -0.0058(9) 0.0027(9) -0.0015(9)
    C12 0.0176(10) 0.0127(10) 0.0134(10) -0.0011(8) 0.0022(8) -0.0013(8)
    C13 0.0154(10) 0.0166(10) 0.0109(10) 0.0020(9) 0.0027(8) 0.0024(8)
    C14 0.0211(11) 0.0197(11) 0.0179(12) -0.0054(10) 0.0040(9) -0.0016(9)
_geom_special_details
;
 All esds (except the esd in the dihedral angle between two l.s. planes)
 are estimated using the full covariance matrix.  The cell esds are taken
 into account individually in the estimation of esds in distances, angles
 and torsion angles; correlations between esds in cell parameters are only
 used when they are defined by crystal symmetry.  An approximate (isotropic)
 treatment of cell esds is used for estimating esds involving l.s. planes.
;
loop_
    _geom_bond_atom_site_label_1
    _geom_bond_atom_site_label_2
    _geom_bond_site_symmetry_2
    _geom_bond_distance
    _geom_bond_publ_flag
    Se1 C13 . 1.841(2) ?
    Se1 N2 . 1.896(2) ?
    N2 N3 . 1.273(3) ?
    N3 C4 . 1.379(3) ?
    C4 C13 . 1.367(3) ?
    C4 C5 . 1.480(3) ?
    C5 C14 . 1.510(3) ?
    C5 C6 . 1.522(3) ?
    C5 H5 . 1.0000 ?
    C6 C14 . 1.507(3) ?
    C6 C7 . 1.511(3) ?
    C6 H6 . 1.0000 ?
    C7 C8 . 1.538(3) ?
    C7 H7A . 0.9900 ?
    C7 H7B . 0.9900 ?
    C8 C9 . 1.538(3) ?
    C8 H8A . 0.9900 ?
    C8 H8B . 0.9900 ?
    C9 C10 . 1.535(3) ?
    C9 H9A . 0.9900 ?
    C9 H9B . 0.9900 ?
    C10 C11 . 1.530(3) ?
    C10 H10A . 0.9900 ?
    C10 H10B . 0.9900 ?
    C11 C12 . 1.544(3) ?
    C11 H11A . 0.9900 ?
    C11 H11B . 0.9900 ?
    C12 C13 . 1.504(3) ?
    C12 H12A . 0.9900 ?
    C12 H12B . 0.9900 ?
    C14 H14A . 0.9900 ?
    C14 H14B . 0.9900 ?
loop_
    _geom_angle_atom_site_label_1
    _geom_angle_atom_site_label_2
    _geom_angle_atom_site_label_3
    _geom_angle_site_symmetry_1
    _geom_angle_site_symmetry_3
    _geom_angle
    _geom_angle_publ_flag
    C13 Se1 N2 . . 87.26(10) ?
    N3 N2 Se1 . . 109.79(16) ?
    N2 N3 C4 . . 118.1(2) ?
    C13 C4 N3 . . 115.9(2) ?
    C13 C4 C5 . . 124.8(2) ?
    N3 C4 C5 . . 119.3(2) ?
    C4 C5 C14 . . 121.9(2) ?
    C4 C5 C6 . . 121.4(2) ?
    C14 C5 C6 . . 59.64(15) ?
    C4 C5 H5 . . 114.4 ?
    C14 C5 H5 . . 114.4 ?
    C6 C5 H5 . . 114.4 ?
    C14 C6 C7 . . 120.4(2) ?
    C14 C6 C5 . . 59.79(15) ?
    C7 C6 C5 . . 119.6(2) ?
    C14 C6 H6 . . 115.3 ?
    C7 C6 H6 . . 115.3 ?
    C5 C6 H6 . . 115.3 ?
    C6 C7 C8 . . 114.7(2) ?
    C6 C7 H7A . . 108.6 ?
    C8 C7 H7A . . 108.6 ?
    C6 C7 H7B . . 108.6 ?
    C8 C7 H7B . . 108.6 ?
    H7A C7 H7B . . 107.6 ?
    C7 C8 C9 . . 114.6(2) ?
    C7 C8 H8A . . 108.6 ?
    C9 C8 H8A . . 108.6 ?
    C7 C8 H8B . . 108.6 ?
    C9 C8 H8B . . 108.6 ?
    H8A C8 H8B . . 107.6 ?
    C10 C9 C8 . . 113.3(2) ?
    C10 C9 H9A . . 108.9 ?
    C8 C9 H9A . . 108.9 ?
    C10 C9 H9B . . 108.9 ?
    C8 C9 H9B . . 108.9 ?
    H9A C9 H9B . . 107.7 ?
    C11 C10 C9 . . 113.5(2) ?
    C11 C10 H10A . . 108.9 ?
    C9 C10 H10A . . 108.9 ?
    C11 C10 H10B . . 108.9 ?
    C9 C10 H10B . . 108.9 ?
    H10A C10 H10B . . 107.7 ?
    C10 C11 C12 . . 113.84(19) ?
    C10 C11 H11A . . 108.8 ?
    C12 C11 H11A . . 108.8 ?
    C10 C11 H11B . . 108.8 ?
    C12 C11 H11B . . 108.8 ?
    H11A C11 H11B . . 107.7 ?
    C13 C12 C11 . . 112.17(19) ?
    C13 C12 H12A . . 109.2 ?
    C11 C12 H12A . . 109.2 ?
    C13 C12 H12B . . 109.2 ?
    C11 C12 H12B . . 109.2 ?
    H12A C12 H12B . . 107.9 ?
    C4 C13 C12 . . 127.5(2) ?
    C4 C13 Se1 . . 108.95(17) ?
    C12 C13 Se1 . . 123.47(18) ?
    C6 C14 C5 . . 60.58(15) ?
    C6 C14 H14A . . 117.7 ?
    C5 C14 H14A . . 117.7 ?
    C6 C14 H14B . . 117.7 ?
    C5 C14 H14B . . 117.7 ?
    H14A C14 H14B . . 114.8 ?
loop_
    _geom_torsion_atom_site_label_1
    _geom_torsion_atom_site_label_2
    _geom_torsion_atom_site_label_3
    _geom_torsion_atom_site_label_4
    _geom_torsion_site_symmetry_1
    _geom_torsion_site_symmetry_2
    _geom_torsion_site_symmetry_3
    _geom_torsion_site_symmetry_4
    _geom_torsion
    _geom_torsion_publ_flag
    C13 Se1 N2 N3 . . . . 0.23(17) ?
    Se1 N2 N3 C4 . . . . 0.2(3) ?
    N2 N3 C4 C13 . . . . -0.8(3) ?
    N2 N3 C4 C5 . . . . 178.6(2) ?
    C13 C4 C5 C14 . . . . 179.2(2) ?
    N3 C4 C5 C14 . . . . -0.1(3) ?
    C13 C4 C5 C6 . . . . -109.3(3) ?
    N3 C4 C5 C6 . . . . 71.3(3) ?
    C4 C5 C6 C14 . . . . -111.1(2) ?
    C4 C5 C6 C7 . . . . 138.9(2) ?
    C14 C5 C6 C7 . . . . -110.0(2) ?
    C14 C6 C7 C8 . . . . -159.1(2) ?
    C5 C6 C7 C8 . . . . -88.8(3) ?
    C6 C7 C8 C9 . . . . 56.9(3) ?
    C7 C8 C9 C10 . . . . -89.4(3) ?
    C8 C9 C10 C11 . . . . 163.53(19) ?
    C9 C10 C11 C12 . . . . -70.9(3) ?
    C10 C11 C12 C13 . . . . -62.5(3) ?
    N3 C4 C13 C12 . . . . -175.5(2) ?
    C5 C4 C13 C12 . . . . 5.1(4) ?
    N3 C4 C13 Se1 . . . . 0.9(3) ?
    C5 C4 C13 Se1 . . . . -178.47(18) ?
    C11 C12 C13 C4 . . . . 89.1(3) ?
    C11 C12 C13 Se1 . . . . -86.8(2) ?
    N2 Se1 C13 C4 . . . . -0.62(17) ?
    N2 Se1 C13 C12 . . . . 175.9(2) ?
    C7 C6 C14 C5 . . . . 108.7(2) ?
    C4 C5 C14 C6 . . . . 110.3(2) ?
_shelx_space_group_comment
;
The symmetry employed for this shelxl refinement is uniquely defined
by the following loop, which should always be used as a source of
symmetry information in preference to the above space-group names.
They are only intended as comments.
;
_shelx_estimated_absorpt_T_min     0.251
_shelx_estimated_absorpt_T_max     0.722
_shelx_hkl_file
;
  -3  -6  -3   -1.00    0.91   0
  -3  -5   6  285.75    1.07   0
  -2  -7  -6  666.05    2.34   0
  -2  -6   9  776.47    2.51   0
  -2  -2   0 1393.64    1.06   0
  -1  -7  -8   29.56    1.67   0
  -1  -2   7  538.41    1.70   0
   0  -4  -9  213.91    1.85   0
   0  -4  11  107.59    1.88   0
   0  -2  -7  194.25    1.49   0
   0  -2   9  109.59    1.77   0
   0  -1  -5 1079.76    1.87   0
   0  -1   7 1058.94    2.50   0
   0   0   2 2411.65    1.70   0
   1  -7 -11   92.32    2.04   0
   1  -3 -10  820.07    2.68   0
   1   0   6   -0.72    0.77   0
   2  -1  10  166.26    2.36   0
   2   0   8   98.50    1.76   0
   2   1   4  542.82    1.45   0
   3  -1  11   28.16    2.59   0
   3   0   9  687.86    2.87   0
   4   0  10  456.81    2.96   0
   7  -1  13   16.91    2.82   0
   7   1  10  504.95    4.25   0
   8   0  12  465.61    4.42   0
   8   3  -5   60.29    0.40   0
   8   3   4   45.09    1.62   0
   9   0 -14    1.99    1.18   0
   9   2 -10  247.18    1.43   0
  -3  -8  -1   19.29    0.96   0
  -2  -5   9   12.10    1.19   0
  -1  -4  -7  440.95    1.99   0
  -1  -3   9  834.39    2.73   0
   0  -6  12    4.56    2.00   0
   0  -5  12  243.15    2.74   0
   0  -3  -8  225.88    1.72   0
   1  -6 -11   23.44    1.40   0
   1  -5  13   28.67    2.86   0
   1  -1   9    1.81    1.16   0
   2  -6 -12    3.98    1.95   0
   2  -3 -11   85.26    1.48   0
   4  -5 -14  112.60    2.26   0
   4   1   8    3.86    1.30   0
   5  -3 -14   80.52    1.71   0
   5  -1 -12    2.00    1.64   0
   5   0  11   11.86    2.20   0
   5   1   9  132.29    2.00   0
   6  -2 -14   82.54    1.63   0
   6  -1  13  204.40    3.48   0
   6   2   7    5.49    1.92   0
   7   0  12   -5.47    2.58   0
   8   2  -9  107.34    1.06   0
   9  -1 -15    8.63    1.38   0
   9   1 -12    1.04    1.31   0
  11   2   9  324.95    3.47   0
  -3  -6  -2   26.89    0.97   0
  -3  -4   5  380.90    0.96   0
  -2  -9  -3   27.84    1.33   0
  -2  -7  -5   26.39    1.27   0
  -2  -3   7  237.91    1.34   0
  -2  -2   4   56.00    0.49   0
  -1  -6  11   21.33    1.60   0
  -1  -5  11  358.14    2.46   0
  -1  -2  -4  976.57    1.84   0
   0  -5  -9    5.16    1.54   0
   0   0   3    1.50    0.32   0
   1  -4 -10   15.97    1.62   0
   1  -3  12   68.30    2.00   0
   1  -2  11   92.95    2.30   0
   1   0   7 1097.40    2.68   0
   2  -2  12  384.99    3.41   0
   2   1   5 2843.20    3.43   0
   3  -2  13  142.45    3.46   0
   3   0  -8   -1.19    0.72   0
   3   0  10   -3.69    2.02   0
   3   1   7    3.51    1.03   0
   4  -2 -12   41.39    1.40   0
   5  -2 -13  223.42    1.90   0
   5  -1  13   19.72    3.89   0
   6   0  12  787.14    5.26   0
   6   1  10   54.66    2.29   0
   7  -3 -15   16.40    2.06   0
   7   0 -12   -1.29    1.48   0
   7   2   8  236.29    2.50   0
   8  -2 -15   58.64    2.10   0
   8  -1 -14   49.02    1.87   0
   8   1  11  258.99    3.79   0
   8   3   5  198.73    2.20   0
   9   2   9  528.58    3.98   0
  10   0 -14   69.01    1.43   0
  12   1 -13   94.45    1.59   0
  12   3  -8  150.63    0.99   0
  -3  -8   0   97.06    0.97   0
  -2  -6  -5   75.90    1.33   0
  -1  -7  -7   73.76    1.72   0
  -1  -6  -7   36.47    1.43   0
   0  -2  10  355.16    2.43   0
   0  -1   8  243.95    1.75   0
   0   0   4  241.59    0.96   0
   1  -4  13   60.51    2.24   0
   1  -3  -9  807.19    2.72   0
   1  -2  -8   33.14    0.97   0
   1   0  -4    1.62    0.37   0
   2  -4 -11  188.68    2.09   0
   2  -1  11    4.54    2.28   0
   2   0  -6  424.04    1.38   0
   2   0   9    3.99    1.73   0
   3  -4 -12  276.61    2.46   0
   3  -1  12  368.96    3.61   0
   4  -4 -13   11.35    2.06   0
   4   0  -9    0.75    0.83   0
   4   0  11    4.03    1.92   0
   4   2   5   41.30    1.24   0
   5  -4 -14  211.78    2.16   0
   5   0 -10    1.03    1.24   0
   6   0 -11    1.11    1.38   0
   6   3   1   43.84    0.80   0
   7   1 -10  352.16    1.75   0
   7   1  11   26.76    3.21   0
   8   2   9   -1.53    2.11   0
  10   1 -12   34.62    1.40   0
  11   0 -14    1.18    1.61   0
  13   4  -1  136.56    1.46   0
  14   4   0    2.52    1.41   0
  -3  -7  -1  573.05    1.65   0
  -3  -5  -1 1660.11    2.12   0
  -3  -5   7  432.29    1.43   0
  -2  -6  10   20.05    1.33   0
  -2  -4   9  402.74    1.99   0
  -1  -8  -6  161.63    1.80   0
  -1  -4  11    1.41    1.78   0
  -1  -3  10  841.68    3.04   0
   0  -8  -8   26.92    1.70   0
   0  -2  -6   92.99    0.95   0
   0  -1  -4   97.90    0.78   0
   1  -6 -10   42.92    1.78   0
   1  -1  10 1119.89    3.34   0
   2  -7 -11   -0.32    1.92   0
   2  -3 -10   -1.40    1.56   0
   2   1   6   24.82    1.16   0
   3   1   8  585.30    2.62   0
   4  -5 -13   66.95    2.19   0
   4  -2  14   42.11    3.02   0
   4  -1  13  189.60    3.70   0
   5   0  12   -0.78    2.37   0
   5   1  10  738.75    3.57   0
   5   2   7 2163.21    4.34   0
   6  -3 -14  211.83    2.11   0
   6   1  -9   41.45    0.84   0
   6   1  11    2.24    3.11   0
   6   2   8   19.41    1.57   0
   7  -1 -13   16.86    1.23   0
   7   0  13    7.13    2.76   0
   7   2   9  207.85    3.18   0
   7   3   5  535.93    2.48   0
   8   3   6  108.93    2.21   0
   9  -1 -14   74.74    1.89   0
   9   0 -13  169.54    1.62   0
   9   2  10   64.56    3.04   0
  10   2  10   77.16    2.44   0
  12   4  -1    1.22    0.96   0
  12   4   1   68.86    1.73   0
  13   4  -2  208.94    1.24   0
  14   4  -2    2.93    0.97   0
  -3  -8   1   24.94    0.78   0
  -3  -6  -1   12.26    0.84   0
  -2  -9  -2   14.44    1.06   0
  -2  -7  -4  253.82    1.63   0
  -2  -3   8  131.87    1.36   0
  -2  -2   5   39.57    0.48   0
  -1  -6  12  101.22    2.04   0
  -1  -1   6  699.73    1.74   0
   0  -7  -8  157.31    2.01   0
   0  -3  -7  174.97    1.27   0
   0  -3  12  514.63    3.25   0
   0   0   5   -0.50    0.74   0
   1  -3  13  212.93    3.10   0
   1  -2  12   95.20    2.61   0
   1   0   8   -0.24    0.98   0
   2  -6 -11  264.87    2.10   0
   2  -2  -9  525.46    2.02   0
   2  -2  13  148.63    3.19   0
   3  -6 -12  239.02    2.16   0
   3  -3 -11  279.61    1.93   0
   3  -2 -10   95.61    1.70   0
   3  -1  -9   11.44    0.93   0
   3   0  11  195.00    2.82   0
   4  -3 -12  152.48    1.75   0
   4   0  12  599.96    4.08   0
   4   2   6  128.76    1.59   0
   5  -2 -12  239.12    2.23   0
   5  -1 -11   27.81    1.51   0
   6  -2 -13    6.08    1.31   0
   6   0  13   -1.76    2.82   0
   8   0 -12    1.74    1.48   0
   8   1  12    5.31    2.53   0
   8   2  10  356.81    3.93   0
   9   1 -11   -0.28    1.24   0
   9   3   7    7.42    2.48   0
  12   4  -2   14.90    0.81   0
  13   4   2  104.76    1.88   0
  -3  -6   8    2.96    0.87   0
  -2  -8  -3  363.71    1.84   0
  -2  -3  -2  713.66    1.34   0
  -1  -7  -6    2.65    1.47   0
  -1  -2   9   51.10    1.14   0
   0  -6  -8   -0.73    1.15   0
   0  -2  11  112.43    2.21   0
   0  -1   9  235.42    1.62   0
   1  -4  -9    3.51    1.06   0
   1  -1  11  101.36    2.14   0
   2  -1  12    7.67    1.79   0
   2   0  10  770.71    2.97   0
   2   1   7 1530.65    3.21   0
   3  -1  13   27.05    3.09   0
   3   0  -7  546.77    1.66   0
   3   2   2    0.22    0.53   0
   4  -2 -11   82.52    1.43   0
   5  -4 -13  200.50    2.47   0
   5   0  13  216.77    4.01   0
   6   2   9   82.33    1.97   0
   6   3  -1  197.90    0.60   0
   7   1  12  647.70    4.36   0
   7   2  10  112.00    3.10   0
   8  -2 -14   66.99    2.01   0
   8  -1 -13  260.40    2.28   0
   8   3   7  459.41    3.23   0
  10  -1 -14   51.02    1.82   0
  10   0 -13   -2.73    1.12   0
  10   3   8  155.47    3.05   0
  11   3  -7  126.82    0.84   0
  11   3   8   70.78    2.11   0
  11   4  -1   97.28    1.04   0
  11   4   1  119.47    1.44   0
  -3  -8   2   89.73    0.74   0
  -3  -7   0   17.05    0.80   0
  -3  -5   8  118.62    1.18   0
  -3  -4   1  323.80    0.65   0
  -2  -9  -1    3.50    1.10   0
  -2  -2   6  839.73    1.66   0
  -1  -9  -4   24.67    1.31   0
  -1  -8  -5   93.48    1.60   0
  -1  -6  -6  519.65    2.01   0
  -1  -1   7  136.05    1.23   0
   0  -4  -7   79.97    1.40   0
   0   0   6  783.16    1.85   0
   1  -6  -9    2.50    1.71   0
   1  -5  -9  656.19    2.48   0
   1  -3  -8  673.34    2.18   0
   1  -2  -7  566.63    1.80   0
   1   0   9  184.40    1.94   0
   2  -7 -10   33.47    1.89   0
   2  -4 -10  300.07    1.94   0
   2  -1  -7  545.80    1.81   0
   3  -4 -11  147.35    1.69   0
   3   2   1   92.95    0.53   0
   4  -1  14    6.36    2.68   0
   4   0  -8  793.82    2.08   0
   4   2   7  161.74    1.49   0
   5  -5 -13    3.44    2.07   0
   6  -3 -13  228.12    2.50   0
   6   0 -10  162.33    1.57   0
   6   3   5  319.47    1.98   0
   7  -2 -13  368.97    2.63   0
   7   0 -11  677.37    2.26   0
   8   1 -10  126.29    1.40   0
   9   2  11  164.63    2.86   0
   9   3   8   14.66    2.69   0
  11   0 -13  261.58    2.13   0
  -3  -7   8   -0.82    0.72   0
  -3  -5   0  374.02    1.02   0
  -3  -4   7  263.09    1.17   0
  -2  -7  11   -0.50    1.37   0
  -2  -6  11  274.25    1.90   0
  -2  -5  11   71.87    1.69   0
  -2  -3   9   11.18    0.94   0
  -1  -2  10    2.33    1.57   0
   0  -3  13  356.66    3.15   0
   0  -2  -5  340.63    1.38   0
   0  -1  10    1.17    1.64   0
   1  -8  -8    7.98    1.71   0
   1  -2  13  223.56    3.01   0
   1   1   4  671.97    1.52   0
   2  -6 -10   18.53    1.81   0
   2  -5 -10    9.96    1.28   0
   2  -3  -9   10.65    1.52   0
   2  -3  15  162.55    3.88   0
   2  -2  14   27.07    2.98   0
   2   0  -5    1.31    0.62   0
   2   0  11   -2.48    2.12   0
   2   1   8   69.35    1.56   0
   3  -6 -11    1.44    1.95   0
   3  -2  15  317.82    4.38   0
   3   2   5 1212.88    2.52   0
   4  -6 -12    9.75    1.96   0
   4   0  13   -2.70    3.15   0
   4   1  11    8.09    2.50   0
   5   0  -9  145.02    1.17   0
   5   2   9  235.47    2.54   0
   6  -2 -12    4.91    1.69   0
   6   2  10  146.29    2.94   0
   7  -1 -12    2.19    1.19   0
   7   1  -9  288.80    1.57   0
   7   1  13   15.35    3.78   0
   8   2  11  122.91    2.75   0
   8   3   8  310.24    3.20   0
   9  -2 -14    2.61    1.83   0
   9  -1 -13   23.40    1.72   0
  10   1 -11  590.29    2.31   0
  10   3   9  245.02    3.41   0
  10   4   0   45.49    0.95   0
  10   4   1  411.62    1.71   0
  10   4   3  497.72    2.53   0
  11   4   4    0.11    1.96   0
  -2  -8  -2   31.19    1.12   0
  -2  -5  -3  134.59    1.12   0
  -2  -2   1  311.14    0.31   0
  -2  -2   7  162.06    1.02   0
  -1  -7  -5    7.74    1.37   0
  -1  -1   8 1093.59    2.62   0
   0  -6  -7  609.74    2.54   0
   0  -3  -6 1731.22    2.86   0
   0  -2  12  875.92    3.44   0
   0   0   7    0.37    0.81   0
   1  -4  -8  100.52    1.61   0
   1  -1  12  573.22    3.36   0
   1   0  -3 3094.66    2.17   0
   1   0  10    1.47    1.74   0
   1   1   5   94.45    0.81   0
   2  -2  -8 1437.00    2.88   0
   2  -1  13  139.60    2.38   0
   3  -3 -10  239.31    1.73   0
   3  -1  -8 1566.85    2.94   0
   3  -1  14   78.72    2.67   0
   3   2   6  492.48    2.01   0
   4  -3 -11  163.34    1.71   0
   4   2   8  127.24    1.58   0
   5  -2 -11  334.23    2.29   0
   5  -1 -10  425.74    2.13   0
   5   0  14   -3.31    3.48   0
   6  -4 -13    0.11    1.94   0
   6   1  -8    8.39    0.91   0
   6   1  13  180.64    4.00   0
   6   3   6  397.09    2.04   0
  10   3  -6    2.86    0.58   0
  10   4   4  249.76    2.22   0
  12   0 -13   -4.06    1.60   0
  12   3  -7   14.74    0.78   0
  -3  -8   3   27.80    0.52   0
  -3  -7   1  671.31    1.45   0
  -3  -5   9  473.00    1.77   0
  -3  -4   8  186.58    1.24   0
  -2  -9   0   69.90    1.12   0
  -2  -6  -3  123.92    1.19   0
  -1  -9  -3   44.00    1.37   0
  -1  -8  -4  201.01    1.74   0
  -1  -6  -5   10.58    1.29   0
  -1  -4  13   59.57    2.30   0
   0  -1  -3 1297.10    1.61   0
   0  -1  11  366.48    2.52   0
   0   0   8 1968.72    3.52   0
   1  -7  -8    5.50    1.65   0
   1  -1  -5  148.70    0.83   0
   1   1   6  360.99    1.61   0
   2  -4  -9  387.30    2.28   0
   2   0  12  563.96    3.43   0
   2   1   9   22.75    1.25   0
   3  -2  -9   47.47    1.12   0
   3   0  13  685.47    4.30   0
   4  -2 -10  447.15    2.01   0
   4  -1  -9   37.72    0.99   0
   4   1  12   13.34    2.58   0
   5  -4 -12  250.48    2.40   0
   5   2  10   19.51    2.29   0
   5   3   2  415.73    1.31   0
   5   3   3  464.51    1.58   0
   6  -5 -13    0.98    1.93   0
   6   2  11    9.25    2.81   0
   6   3   7  334.44    2.48   0
   7  -3 -13  137.67    2.17   0
   7   3   8   58.55    1.80   0
   8  -2 -13   34.54    1.42   0
   8   0 -11    2.51    1.02   0
   8   2  12  517.15    4.63   0
   8   3   9  355.19    3.63   0
   9   1 -10  104.78    1.41   0
   9   4   3    7.25    1.45   0
  10  -2 -14   71.81    2.02   0
  10   0 -12    6.12    1.59   0
  10   4  -1   24.90    0.73   0
  11   1 -11   25.07    1.35   0
  -3  -7   9  226.26    1.22   0
  -3  -3   5   67.14    0.59   0
  -2  -6  12    0.71    1.41   0
  -2  -5  12   59.04    1.75   0
  -2  -4  -2  221.80    0.98   0
  -2  -3  -1   13.63    0.45   0
  -1  -2  11  339.89    2.09   0
  -1  -1   9   11.57    1.37   0
   0  -3  14  283.05    3.36   0
   1  -6  -8   64.36    1.38   0
   1  -3  -7  261.89    1.65   0
   1  -3  15    2.01    2.89   0
   1  -2  -6  781.08    2.04   0
   1  -2  14   52.14    2.20   0
   1  -1  13   -1.68    2.27   0
   1   1   7   -1.14    1.23   0
   2  -2  15   45.74    2.61   0
   2  -1  14   14.01    2.94   0
   3  -4 -10   82.22    1.47   0
   3  -1  15    2.38    3.31   0
   3   0  -6    0.51    0.79   0
   3   1  11   23.99    1.69   0
   3   2   7  908.05    2.54   0
   4  -5 -11    8.40    1.83   0
   4   0  14  169.44    3.05   0
   4   2   9  206.18    1.89   0
   5  -6 -12  297.10    2.66   0
   5   2  -4  110.24    0.50   0
   5   3   5  118.00    1.48   0
   6  -3 -12  303.18    2.50   0
   7  -2 -12   61.99    1.84   0
   7   0 -10    2.34    1.32   0
   9   3  10   30.44    3.10   0
   9   4   1   67.93    0.98   0
   9   4   4   93.70    1.72   0
  -3  -8   4  453.58    0.85   0
  -3  -4   9   22.86    1.05   0
  -3  -3   6  328.62    1.07   0
  -2  -8  -1  252.09    1.53   0
  -2  -7  -2  317.16    1.55   0
  -2  -4  12   77.41    1.83   0
  -1  -5  14    6.98    2.13   0
   0  -4  -6  218.75    1.34   0
   0   0   9   -3.01    1.39   0
   1  -8  -7    6.30    1.25   0
   1   0  11    7.82    1.37   0
   1   1   1  628.29    0.81   0
   2  -3  -8  131.17    1.63   0
   3  -6 -10  107.48    1.69   0
   3  -5 -10   31.41    1.35   0
   3   2   8   48.12    1.70   0
   5   2  11   -0.65    2.53   0
   5   3   1  625.42    1.26   0
   6   0  -9   -0.61    1.17   0
   6   2  12  428.69    4.03   0
   6   3   8  364.74    2.37   0
   7  -1 -11   23.08    1.62   0
   7   3   9   59.09    1.88   0
   8   1  -9  396.41    1.72   0
   8   3  10   98.94    3.09   0
   9  -2 -13  155.49    2.25   0
   9   0 -11 1174.77    3.12   0
   9   3  -5  539.44    0.96   0
   9   4   5  176.53    2.13   0
  10   4   6  118.04    2.45   0
  11  -1 -13  156.66    2.13   0
  11   0 -12    3.42    1.56   0
  12   1 -11  179.52    1.73   0
  13   3  -7  162.09    1.01   0
  -3  -6   1    5.77    0.58   0
  -3  -6  10  111.27    1.22   0
  -3  -5   1  276.55    0.78   0
  -3  -3   7  651.61    1.62   0
  -2  -9   1  173.56    1.20   0
  -1  -7  -4    2.50    1.25   0
  -1  -4  14  163.08    2.73   0
  -1  -2  -2  907.50    1.35   0
  -1  -2  12   65.33    2.06   0
  -1  -1  10 1136.82    3.21   0
   0  -9  -4  169.65    1.78   0
   0  -5  -6  881.31    2.36   0
   0  -3  -5 2134.10    3.01   0
   0  -2  -4   35.16    0.77   0
   0  -1  12    0.90    1.50   0
   1  -4  -7   68.58    1.41   0
   1  -2  15  153.68    3.37   0
   1   1   8 1092.48    2.71   0
   2  -8  -8   22.04    1.43   0
   2  -2  -7  168.84    1.46   0
   2  -1  -6  270.08    1.18   0
   2   0  13    2.91    1.82   0
   3  -3  -9  525.93    2.12   0
   3   0  14   -5.04    2.17   0
   4  -3 -10  302.87    1.92   0
   4   0  -7    1.96    0.65   0
   4   0  15    2.91    3.50   0
   5   0  -8    3.28    1.02   0
   5   3   7    6.30    1.66   0
   6  -4 -12   20.60    1.45   0
   6   3   9  256.74    2.73   0
   7   3  10  241.16    3.28   0
   8   4   3  362.12    1.79   0
   9  -1 -12    0.31    1.56   0
   9   4   6  166.92    2.38   0
  10   1 -10   25.55    1.30   0
  13   1 -11   23.03    1.42   0
  14   3  -7   55.30    0.95   0
  -3  -8   8   60.08    0.60   0
  -3  -7   2    7.24    0.64   0
  -3  -4  10   82.50    1.36   0
  -3  -3   8  378.60    1.55   0
  -2  -6  -2   51.19    0.96   0
  -2  -5  -2  111.52    0.96   0
  -2  -5  13  100.94    2.02   0
  -2  -2  10  466.91    2.26   0
  -1  -8  -3    9.55    1.30   0
  -1  -6  -4  744.17    2.26   0
  -1  -5  -4  253.15    1.48   0
  -1  -3  -3  375.84    1.21   0
   0  -3  15  161.48    3.06   0
   0  -2  14  148.86    2.30   0
   0   0  10  887.20    2.79   0
   1  -5  -7  177.28    1.74   0
   1   0  12    1.98    1.55   0
   2  -4  -8  283.53    1.93   0
   2  -1  15  416.00    3.61   0
   2   2   4  499.02    1.47   0
   2   2   5  801.23    2.01   0
   3  -2  -8    4.70    1.30   0
   3   2   9  488.91    2.33   0
   4  -7 -10   66.27    2.11   0
   4  -2  -9  409.97    2.14   0
   4  -1  -8   -1.51    1.14   0
   4   2  11  177.87    2.71   0
   5  -2 -10  151.65    1.46   0
   5   3   8  100.36    2.07   0
   6   2  -5  146.07    0.68   0
   7  -3 -12    7.46    1.78   0
   7   1  -8 1826.12    2.85   0
   8  -4 -13   50.09    1.68   0
   8  -2 -12   32.27    1.79   0
   8   3  -4  403.27    0.65   0
   8   3  11    2.46    3.07   0
   8   4   2   42.18    1.01   0
   8   4   5  412.45    2.38   0
   9  -3 -13   13.56    1.94   0
   9   4   7  252.67    2.86   0
  10  -2 -13    4.71    1.76   0
  12   0 -12  138.39    1.57   0
  -3  -8   5   22.40    0.39   0
  -3  -5  11  181.86    1.61   0
  -1  -2  13  552.50    3.28   0
  -1  -1  11   -3.43    1.65   0
  -1   0   5 2029.91    2.45   0
  -1   0   6    0.69    0.84   0
   0  -7  -5    1.30    1.38   0
   0  -1  13  504.28    3.24   0
   0   0  11   -1.29    1.69   0
   2  -5  -8   98.89    1.73   0
   2   0  -4 3428.76    2.66   0
   2   0  14    3.45    2.62   0
   2   2   6  160.21    1.19   0
   2   2   7    2.01    1.30   0
   3   0  15  430.96    4.20   0
   3   1  13   17.14    2.52   0
   3   2  10   87.97    2.12   0
   4  -5 -10   98.52    2.07   0
   4   3   5  316.41    1.66   0
   6   2  13  180.51    3.07   0
   6   3  10  107.21    2.57   0
   7  -4 -12  310.61    2.56   0
   7   3  11  226.96    3.56   0
   8  -1 -11  220.92    1.97   0
   8   0 -10  466.50    1.89   0
   8   4   1   43.72    0.92   0
   8   4   6    6.92    1.26   0
   9   4   8  308.89    3.08   0
  10   0 -11   -3.04    1.42   0
  11   1 -10   15.07    1.21   0
  11   3  -6  155.37    0.84   0
  13   0 -12    0.59    1.52   0
  -2  -9   2  109.21    0.98   0
  -2  -8   0    6.79    0.86   0
  -2  -2  11  126.54    1.91   0
  -2  -1   6  266.75    1.02   0
  -2  -1   7  552.07    1.70   0
  -1  -9  -1  207.55    1.64   0
  -1   0   4   -1.40    0.55   0
  -1   0   7  452.64    1.55   0
  -1   0   8    2.05    1.16   0
   0  -4  -5    2.17    1.07   0
   0  -2  15   -1.53    2.69   0
   1  -3  -6   32.72    0.89   0
   1  -1  -4   99.89    0.66   0
   1  -1  15   42.63    3.03   0
   1   0  13  317.22    2.58   0
   1   1  10 1151.77    3.22   0
   2  -8  -7  117.95    2.09   0
   2   1  12    5.36    1.64   0
   2   2   8  674.70    2.57   0
   3  -5  -9  474.02    2.26   0
   4   2  12  171.73    3.01   0
   4   3   6  368.69    1.72   0
   4   3   7  412.50    2.22   0
   5  -3 -10  355.69    2.30   0
   5   2  13  150.60    3.38   0
   5   3   0  510.18    0.91   0
   5   3   9   39.11    1.60   0
   7  -5 -12    1.10    2.03   0
   7  -2 -11  169.29    1.66   0
   7   0  -9   64.03    1.31   0
   8  -3 -12  125.57    2.11   0
   8   4   7   49.30    1.66   0
   9  -4 -13   21.54    1.62   0
   9   1  -9   76.38    1.19   0
  11  -2 -13  189.52    1.97   0
  -3  -4  11  145.54    1.40   0
  -2  -5  14  346.96    2.62   0
  -2  -4  -1 1064.93    1.58   0
  -2  -3  13  110.28    2.29   0
  -2  -1   8   94.11    1.00   0
  -1  -8  -2  166.93    1.48   0
  -1  -7  -3  673.94    2.22   0
  -1  -3  15   24.78    2.44   0
  -1  -1  12  383.30    2.28   0
  -1   0   9   20.18    1.37   0
   0  -9  -3    2.17    1.32   0
   0  -6  -5   46.57    1.39   0
   0  -5  -5    9.84    1.22   0
   0  -1  14   65.31    2.72   0
   0   0  12   65.19    2.15   0
   0   1   5 1156.69    2.05   0
   0   1   6   47.16    1.04   0
   0   1   7 1094.06    2.53   0
   1  -7  -6   19.41    1.61   0
   1  -2  -5 2243.17    2.83   0
   2   0  15    0.64    2.98   0
   2   2   9  232.64    2.09   0
   3  -3  -8  375.93    2.05   0
   3   2  11   29.94    1.64   0
   4  -3  -9  333.56    2.12   0
   4   3   8  584.26    2.70   0
   5  -7 -10   -0.69    1.91   0
   5   3  10  289.91    2.86   0
   6  -4 -11   18.57    1.38   0
   6  -2 -10  205.80    1.93   0
   6   3  11   19.17    1.97   0
   7  -1 -10  365.23    1.82   0
   7   3  12  383.43    4.01   0
   7   4   3    1.13    1.01   0
   7   4   6  441.44    2.40   0
   9   0 -10    1.59    1.29   0
   9   4   9  104.17    2.88   0
  11  -1 -12  141.29    1.66   0
  11   0 -11  292.52    2.04   0
  -3  -6  12  238.35    1.72   0
  -3  -5  12    1.64    1.32   0
  -2  -2  12   47.28    1.84   0
  -2  -1   4  259.65    0.79   0
  -2  -1   9   72.41    1.11   0
  -1  -6  -3   82.60    1.19   0
  -1  -4  -3  285.25    1.11   0
   0  -1  -2   11.19    0.30   0
   0   1   4   99.49    0.80   0
   0   1   8  237.25    1.46   0
   1  -4  -6  785.62    2.29   0
   1   0  14    2.64    1.87   0
   2  -7  -7    4.42    1.65   0
   2   2   2 2588.06    2.25   0
   2   2  10 1821.54    4.31   0
   3  -7  -8    0.21    1.82   0
   3   0  -5 5039.46    3.63   0
   3   2  12   24.17    2.29   0
   4  -7  -9    0.56    1.82   0
   4   3   2  199.72    0.93   0
   4   3   9  139.25    2.14   0
   5  -6 -10  183.79    2.37   0
   5  -4 -10   95.22    1.90   0
   5  -2  -9  128.92    1.64   0
   5   2  14    1.53    3.31   0
   6  -1  -9   40.25    1.41   0
   6   0  -8 2288.91    3.36   0
   6   3  12   -2.13    2.76   0
   7  -3 -11    0.36    1.79   0
   7   4   2   19.07    0.85   0
   7   4   7  222.78    1.95   0
   7   4   8  267.91    2.57   0
   8  -2 -11    5.49    1.64   0
   8   1  -8   63.68    1.12   0
  10  -2 -12   -0.62    1.85   0
  10   4  -2   32.84    0.36   0
  12  -1 -12   10.85    1.74   0
  12   0 -11   -2.70    1.45   0
  -3  -7   3   21.69    0.62   0
  -3  -6   2  355.85    0.91   0
  -3  -4  12  290.68    2.09   0
  -2  -5  -1   43.47    0.76   0
  -2  -3   0   23.66    0.40   0
  -2  -3  14  267.65    2.82   0
  -2  -1  10    1.03    1.39   0
  -1  -5  -3  348.07    1.48   0
  -1   0   3 3314.86    2.29   0
  -1   0  10    0.00    1.10   0
   0  -7  -4  647.26    2.38   0
   0  -3  -4  610.05    1.54   0
   0  -2  16   53.80    2.31   0
   0  -1  15  151.92    3.04   0
   0   0  13    6.46    2.14   0
   0   1   9  230.68    1.58   0
   1  -5  -6    7.62    0.98   0
   1  -1  16  105.86    2.61   0
   1   1  12  551.48    2.79   0
   2  -4  -7 1861.77    3.51   0
   2  -2  -6  890.78    2.04   0
   2  -1  -5  949.80    1.76   0
   3  -2  -7   78.35    1.34   0
   3   1  15    1.79    3.03   0
   4  -5  -9   21.32    1.74   0
   4  -4  -9  870.65    2.75   0
   4  -2  -8  858.21    2.52   0
   4   0  -6  313.41    1.25   0
   4   3  10   33.49    2.00   0
   5   0  -7 1638.55    2.64   0
   5   3  11  214.89    2.38   0
   8   4   0  113.54    0.75   0
   8   4  10   54.74    2.72   0
   9  -3 -12   -2.78    1.41   0
  10   1  -9  362.68    1.77   0
  13   1 -10    2.44    1.25   0
  14   1 -10   40.05    1.60   0
  -3  -5  13   23.64    1.56   0
  -3  -2   6  113.79    0.81   0
  -2  -8   1  337.65    1.35   0
  -2  -4  15  124.31    2.51   0
  -2  -1  11  234.73    2.11   0
  -1  -9   0  115.92    1.30   0
  -1  -2  15  270.99    2.70   0
  -1   0  11   36.92    1.70   0
   0  -8  -3   67.95    1.46   0
   0  -2  -3  104.42    0.77   0
   0   1  10    3.77    1.15   0
   1   0  15  599.42    3.62   0
   1   2   6  128.90    1.28   0
   1   2   7  779.58    2.34   0
   2  -8  -6    7.07    1.28   0
   2  -5  -7   56.14    1.25   0
   2   2  11  191.96    1.99   0
   3  -8  -7    5.01    1.75   0
   3  -5  -8  117.79    1.47   0
   3  -1  -6  341.10    1.41   0
   3   3   5   12.73    1.05   0
   3   3   7   48.76    1.48   0
   4  -8  -8   15.32    1.49   0
   4  -1  -7  134.00    1.32   0
   5   3  12  179.30    3.10   0
   6  -7 -10  185.52    2.60   0
   6  -3 -10  369.00    2.08   0
   6   3  13   36.54    3.21   0
   6   4   6    1.12    1.06   0
   6   4   7    0.17    1.64   0
   7  -6 -11   12.01    1.55   0
   7  -2 -10   40.73    1.61   0
   7   4   9  143.31    2.07   0
   8  -1 -10  128.73    1.39   0
   8   0  -9   -1.27    1.26   0
   9  -5 -12    1.50    2.10   0
  10  -3 -12   47.16    1.95   0
  10   0 -10   -0.78    1.35   0
  11  -2 -12   25.63    1.81   0
  13   0 -11  125.21    1.76   0
  -4  -5   8    6.46    0.70   0
  -3  -5   2   18.95    0.41   0
  -3  -4  13  146.43    1.98   0
  -2  -3  15  341.99    3.06   0
  -1  -8  -1   18.52    1.10   0
  -1  -3  -2  552.60    1.16   0
  -1  -1  14    0.17    1.64   0
  -1   0  12   -2.16    1.88   0
   0  -6  -4   11.63    1.27   0
   0  -4  -4   84.31    1.12   0
   0   0  14    6.58    1.78   0
   0   1   3 1232.66    1.62   0
   0   1  11  382.24    2.47   0
   1  -7  -5   31.81    1.57   0
   1  -3  -5  344.86    1.54   0
   1   2   5  802.07    1.91   0
   1   2   8  114.67    1.27   0
   1   2   9   31.15    1.63   0
   3   3   8  415.59    2.05   0
   3   3   9  596.55    2.79   0
   4   3  11    6.59    1.63   0
   5  -7  -9  214.53    2.53   0
   5  -3  -9  102.11    1.75   0
   6  -6 -10   -1.17    1.95   0
   6  -4 -10   35.96    1.85   0
   6   4   3  147.42    1.21   0
   6   4   8  155.50    1.79   0
   6   4   9  130.26    2.30   0
   7   4   1   41.26    0.69   0
   7   4  10   50.44    1.96   0
   8  -3 -11  264.19    2.00   0
   9  -2 -11  255.96    1.89   0
  10   3  -5   31.64    0.55   0
  11   1  -9    4.82    1.20   0
  12  -2 -12   53.33    1.99   0
  12   5   3   28.38    1.67   0
  -4  -5   9   22.46    0.78   0
  -3  -3  13   -0.87    1.82   0
  -3  -2   5 1207.50    1.54   0
  -3  -2  11  730.51    2.70   0
  -2  -2  14   79.27    1.85   0
  -2  -1  12  104.60    1.62   0
  -1  -2  -1 1145.34    1.26   0
  -1  -2  16   69.11    2.74   0
   0  -5  -4 1245.25    2.60   0
   0   1  12    0.96    1.99   0
   1  -8  -4  504.83    2.42   0
   1   0  16   -0.33    2.81   0
   1   1  14   17.34    2.49   0
   1   2  10    2.46    1.78   0
   2  -7  -6  250.21    2.09   0
   2  -3  -6   27.66    1.22   0
   3  -3  -7  648.71    2.23   0
   3   3  10  256.55    2.45   0
   4  -7  -8    0.77    1.38   0
   4  -3  -8  130.00    1.62   0
   4   3   1  158.46    0.69   0
   5  -6  -9   35.91    1.99   0
   5   3  13  156.25    2.65   0
   6  -2  -9    5.27    1.46   0
   6   4  10  225.52    2.75   0
   7   0  -8   -0.25    1.12   0
   7   4  11   50.01    2.79   0
   8  -6 -11    3.85    1.50   0
   8  -5 -11    1.66    2.00   0
   9  -1 -10  103.70    1.69   0
   9   1  -8  286.93    1.51   0
  11  -3 -12   49.51    2.00   0
  11   0 -10    3.40    1.45   0
  11   5   3  399.49    2.24   0
  11   5   4  144.96    1.91   0
  -4  -6   8   54.17    0.65   0
  -4  -6   9  458.71    1.31   0
  -4  -5  10   98.14    1.10   0
  -4  -4   7  387.56    1.11   0
  -4  -4   8  264.31    1.12   0
  -4  -4   9  877.74    2.02   0
  -4  -4  10  212.66    1.54   0
  -3  -4  14  102.92    1.98   0
  -3  -2  12   12.28    1.69   0
  -2  -9   4  146.49    0.97   0
  -2  -2  15   39.22    2.33   0
  -2  -1   3 3813.39    2.08   0
  -2  -1  13  695.06    3.29   0
  -2   0   8  732.92    2.13   0
  -1  -9   1  188.33    1.45   0
  -1  -6  -2  417.69    1.64   0
  -1  -1  15    4.95    1.85   0
  -1   0  13  390.22    2.49   0
   0   0  15    1.38    1.86   0
   1  -4  -5  374.73    1.70   0
   1   2   4 1003.45    1.80   0
   1   2  11   93.08    2.15   0
   2  -9  -4  148.91    1.92   0
   2  -8  -5   55.37    1.79   0
   3   3  11  312.17    2.74   0
   4  -8  -7  317.09    2.57   0
   4  -4  -8  269.45    2.02   0
   5  -5  -9  636.79    2.59   0
   5   4   5  160.48    1.52   0
   5   4   6 1043.35    2.88   0
   5   4   7   64.62    1.65   0
   5   4   8  389.88    2.50   0
   7  -3 -10  104.91    1.51   0
   7   2  -5  866.77    1.43   0
   8  -2 -10  257.87    2.14   0
   9  -3 -11    9.58    1.83   0
   9   0  -9  857.75    2.56   0
  10  -2 -11    7.72    1.30   0
  10   5   5   11.32    1.58   0
  10   5   7   10.92    2.17   0
  -4  -6   7  245.09    0.66   0
  -4  -4  11  358.69    1.80   0
  -3  -8   6  191.23    0.57   0
  -3  -3  14   39.51    2.12   0
  -2  -8   2   42.10    0.89   0
  -2  -6   0   25.33    0.75   0
  -2   0   7    0.05    0.71   0
  -2   0   9   -1.30    0.92   0
  -2   0  10 2481.01    4.25   0
  -1  -5  -2  101.85    1.01   0
  -1  -4  -2  548.80    1.40   0
  -1  -1  16   55.47    2.69   0
  -1   0  14    2.41    2.27   0
  -1   1   7  138.52    1.36   0
  -1   1   8 1093.56    2.51   0
  -1   1   9   10.08    1.37   0
   0  -9  -1   13.85    1.23   0
   0  -8  -2   15.86    1.25   0
   0  -7  -3   12.82    1.27   0
   0   1  13  495.66    2.75   0
   1  -5  -5    7.64    0.91   0
   1  -2  -4  737.66    1.54   0
   1  -1  -3    8.94    0.54   0
   2  -4  -6  156.97    1.25   0
   2   2  14   19.58    2.65   0
   3  -6  -7   14.19    1.25   0
   3  -5  -7  423.56    2.23   0
   3   3  12  208.00    2.72   0
   4   3  13  213.13    2.66   0
   5  -2  -8    0.26    0.95   0
   5   1  -5  368.11    1.06   0
   5   4   4  170.59    1.37   0
   5   4   9   18.34    1.47   0
   6  -7  -9    7.69    1.56   0
   6   0  -7    2.52    0.99   0
   6   4   2  697.95    1.64   0
   6   4  11  316.58    2.78   0
   7  -6 -10   62.14    1.63   0
   7  -5 -10   33.84    2.02   0
   7  -4 -10  317.31    2.08   0
   9  -5 -11    9.29    2.06   0
   9   5   5  196.67    2.00   0
   9   5   6   72.80    1.91   0
   9   5   7   49.49    2.11   0
  10   5   3    1.71    1.38   0
  11  -2 -11  304.02    2.40   0
  12   0 -10    1.62    1.07   0
  13  -1 -11   25.01    1.71   0
  13   1  -9   15.48    1.25   0
  -4  -6  11  103.26    1.15   0
  -4  -5   6  713.95    0.90   0
  -4  -5  12  305.54    1.88   0
  -3  -2  13  628.45    2.72   0
  -3  -1   8 1522.61    2.72   0
  -3  -1   9    9.32    1.22   0
  -3  -1  10  521.32    2.19   0
  -2  -7   1    9.80    0.88   0
  -2  -4   0  545.35    1.05   0
  -2  -2  16    8.46    2.45   0
  -2  -1  14    2.84    1.54   0
  -2   0   6  495.32    1.37   0
  -2   0  11    0.10    1.20   0
  -1   1   6  715.48    1.75   0
  -1   1  10 1131.87    2.97   0
  -1   1  11   10.02    1.67   0
   0  -3  -3  351.46    1.20   0
   0   0  16  165.57    2.58   0
   1  -7  -4    1.18    1.42   0
   1   2  13  220.97    2.69   0
   2   3   6  923.26    2.41   0
   2   3   7  498.06    1.89   0
   2   3   8   18.83    1.10   0
   2   3   9   17.56    1.24   0
   2   3  10   13.33    1.82   0
   4  -2  -7   55.87    1.00   0
   5  -7  -8   -0.14    1.83   0
   5   4  10   90.74    1.82   0
   5   4  11   -1.64    2.24   0
   6  -6  -9   76.73    2.15   0
   6   4  12   38.09    2.65   0
   7  -2  -9  202.84    1.86   0
   8  -3 -10    5.33    1.76   0
   8  -1  -9  387.53    2.12   0
   8   1  -7   20.80    0.97   0
   9   5   4   45.49    1.42   0
  10  -1 -10   24.50    1.21   0
  10   1  -8   17.07    1.10   0
  13   0 -10   -0.26    1.43   0
  14   0 -10    3.73    1.50   0
  -4  -4   6   77.10    0.57   0
  -4  -3  10  307.86    1.45   0
  -4  -3  11  174.76    1.68   0
  -3  -3  15  167.00    2.48   0
  -3  -1   7  258.72    1.26   0
  -3  -1  11  113.99    1.71   0
  -2  -5   0  130.48    0.81   0
  -2  -1  15  510.63    3.47   0
  -2   0  12  233.30    1.92   0
  -1   0  15  364.17    3.19   0
  -1   1  12  366.42    2.63   0
   0   2   7  195.38    1.56   0
   0   2   8  952.80    2.48   0
   0   2   9  106.54    1.34   0
   0   2  10  354.20    2.32   0
   1  -9  -2  233.13    1.95   0
   1   2   3 3072.91    2.70   0
   2   0  -3    0.31    0.30   0
   2   3   5  907.50    2.17   0
   2   3  11    2.51    2.01   0
   3   3  13   99.16    2.12   0
   4  -7  -7   11.43    1.36   0
   4   4   7  216.67    1.94   0
   4   4   8   90.19    1.84   0
   4   4   9  231.00    2.27   0
   5  -8  -7   54.14    2.01   0
   5  -6  -8    1.56    1.81   0
   5   0  -6    0.92    0.82   0
   6  -4  -9  328.97    2.01   0
   6   2  -4   99.82    0.57   0
   7  -7  -9  209.43    2.60   0
   8  -6 -10    9.94    1.52   0
   8  -5 -10  377.47    2.78   0
   8  -4 -10   34.42    1.97   0
   8   0  -8  699.10    2.19   0
   8   5   5   23.40    1.39   0
   8   5   6  547.95    2.67   0
   8   5   7   76.98    1.96   0
   8   5   8  372.14    2.90   0
   9   5   3  748.25    2.34   0
  10  -5 -11    7.18    1.53   0
  10  -4 -11   15.22    1.49   0
  10   0  -9   -0.20    0.92   0
  10   5   2   18.40    1.09   0
  11  -3 -11   11.86    1.94   0
  11  -1 -10   15.46    1.55   0
  12  -2 -11    8.50    1.37   0
  12   5   1   56.06    1.01   0
  -4  -5  13   67.90    1.45   0
  -4  -3   7  156.46    0.87   0
  -3  -7   4    2.82    0.47   0
  -3  -2   4  508.09    0.82   0
  -3  -1  12  184.57    1.70   0
  -2   0   5    1.52    0.65   0
  -2   0  13    2.12    1.90   0
  -1  -9   2  235.77    1.45   0
  -1   0   2    3.11    0.29   0
  -1   1   5  147.31    0.85   0
  -1   1  13    0.78    2.02   0
   0  -9   0    4.65    1.32   0
   0  -5  -3  276.81    1.42   0
   0  -4  -3  232.11    1.21   0
   0   1  15  149.98    2.29   0
   0   2   6   98.01    1.25   0
   0   2  11  110.30    1.66   0
   1  -3  -4  102.90    1.05   0
   1   2  14   60.95    1.92   0
   2  -9  -3  180.78    2.03   0
   2  -8  -4    4.57    1.61   0
   2  -1  -4  266.11    0.93   0
   2   3  12   77.59    2.34   0
   3  -9  -4   15.87    1.71   0
   3  -8  -5   21.85    1.74   0
   3  -1  -5   41.43    0.85   0
   3   0  -4    3.48    0.54   0
   4  -8  -6    3.82    1.88   0
   4  -6  -7  248.45    2.18   0
   4  -3  -7  148.69    1.59   0
   4  -1  -6  458.40    1.47   0
   4   0  -5   -0.78    0.68   0
   4   2  -2  132.05    0.23   0
   4   4   6   28.87    1.02   0
   4   4  10  176.57    2.33   0
   5  -4  -8    4.33    1.56   0
   5   4  12   11.06    1.86   0
   7   4   0  381.34    0.92   0
   8   5   4  197.50    1.72   0
   8   5   9    3.19    1.66   0
   9  -6 -10  328.07    2.78   0
  11  -4 -11   16.82    1.97   0
  13   4  -3  115.45    0.55   0
  -3  -2  15  323.98    2.90   0
  -3  -1   6  339.90    1.06   0
  -3  -1  13   -2.11    1.82   0
  -2  -1  16    1.42    2.37   0
  -2   0  14   -2.85    2.18   0
  -1   0  16    1.59    1.95   0
  -1   1  14   -1.40    2.08   0
   0  -7  -2  116.91    1.44   0
   1   2  15  143.36    2.99   0
   2  -3  -5  554.07    1.83   0
   2   3  13  174.06    2.81   0
   3  -3  -6  331.64    1.68   0
   4  -4  -7  376.33    2.08   0
   4   4   5  161.40    1.20   0
   4   4  11  400.58    2.68   0
   5   2  -3 1096.60    0.99   0
   6  -7  -8   -4.16    1.49   0
   7  -6  -9   23.82    1.49   0
   7  -5  -9  436.83    2.73   0
   7  -4  -9   67.32    1.82   0
   7  -3  -9  141.50    1.55   0
   7   1  -6  570.49    1.52   0
   7   5   9  122.10    2.41   0
   9  -5 -10   31.94    2.10   0
   9  -4 -10  271.18    2.44   0
   9  -1  -9   75.31    1.23   0
   9   3  -4  136.42    0.61   0
  11   0  -9  190.90    1.47   0
  -4  -7  10   69.14    0.72   0
  -4  -5  14  113.56    1.62   0
  -4  -2  10  436.88    1.72   0
  -3  -2  16   12.13    2.25   0
  -3  -1  14    3.12    2.05   0
  -2  -8   3   52.05    0.88   0
  -2   0  15    2.92    2.22   0
   0  -8  -1  509.40    2.07   0
   0  -2  -2 1282.85    1.60   0
   0   2   5  348.23    1.24   0
   0   2  13    3.20    1.52   0
   1   3   7  249.62    1.68   0
   1   3   8  255.54    1.87   0
   1   3   9  224.45    1.65   0
   1   3  10  467.69    2.60   0
   1   3  11  390.08    2.62   0
   2  -5  -5   75.96    1.44   0
   2   3  14   56.97    2.56   0
   3   4   8  209.07    1.95   0
   3   4   9    3.85    1.71   0
   4   4   4  310.44    1.46   0
   4   4  12  263.71    2.50   0
   5  -7  -7  208.14    1.94   0
   6  -8  -7  225.59    2.47   0
   6  -6  -8   46.53    1.95   0
   7   0  -7  326.75    1.55   0
   7   5   5  254.08    1.82   0
   9   0  -8    0.58    1.21   0
   9   5   2  103.16    1.16   0
  10  -3 -10  133.26    2.15   0
  11  -2 -10   21.57    1.80   0
  12   0  -9   -2.17    1.44   0
  14  -1 -10   39.36    1.75   0
  14   4  -3  156.06    0.72   0
  -4  -4  15   17.72    1.73   0
  -4  -3   6   77.23    0.64   0
  -4  -3  14   57.50    1.46   0
  -4  -2   8  865.41    1.83   0
  -4  -2  13    4.09    1.77   0
  -3  -1  15   -6.51    2.23   0
  -3   0   9  316.48    1.79   0
  -3   0  10    0.25    1.42   0
  -3   0  11  600.24    2.58   0
  -2   1   8   94.87    1.40   0
  -2   1   9   76.05    1.15   0
  -2   1  10   -0.36    1.08   0
  -2   1  11  228.62    2.05   0
  -2   1  12   91.70    1.98   0
  -1  -8   1    1.65    0.97   0
  -1   1   4  100.85    0.66   0
   0   2  14  150.17    2.16   0
   1  -9  -1  197.26    1.77   0
   1  -8  -2  227.92    1.79   0
   1  -7  -3   41.62    1.38   0
   3  -7  -5   11.09    1.66   0
   3   4   7  137.12    1.37   0
   3   4  10   11.40    1.41   0
   3   4  11   80.07    2.31   0
   4  -7  -6   61.74    1.44   0
   4   4  13   85.25    2.21   0
   5  -8  -6   71.25    2.16   0
   5   4   2  160.34    0.96   0
   6  -5  -8    2.87    1.73   0
   6  -4  -8  377.70    2.33   0
   6  -1  -7   74.51    1.27   0
   6   5   7   79.23    1.74   0
   6   5   8  452.90    2.69   0
   6   5   9   38.58    2.08   0
   6   5  10  211.55    2.62   0
   7  -7  -8   71.00    2.16   0
   8  -6  -9  194.22    2.01   0
   8  -3  -9  244.63    2.15   0
   8   5   3   16.42    0.99   0
  10  -5 -10  238.01    2.18   0
  10  -4 -10    8.31    1.87   0
  10  -1  -9  362.21    2.14   0
  13   0  -9  322.66    2.17   0
  13   1  -8  151.33    1.53   0
  -4  -3  15   65.33    2.12   0
  -4  -2   7   59.04    0.77   0
  -3   0   8    2.85    1.11   0
  -3   0  12   -1.78    1.20   0
  -3   0  13  482.19    2.79   0
  -2  -7   2  701.28    1.64   0
  -2   0   4 3307.17    2.64   0
  -2   0  16  111.68    2.68   0
  -2   1  13  648.32    3.20   0
  -1  -9   3  106.75    1.22   0
  -1   1  16   54.62    2.77   0
  -1   2   8   35.81    1.39   0
  -1   2   9   55.26    1.16   0
  -1   2  10    0.95    1.14   0
  -1   2  11  337.27    2.04   0
   0  -9   1   12.33    1.28   0
   0  -6  -2   16.67    1.07   0
   0   2  15    4.17    2.36   0
   1   2   2  918.01    1.35   0
   1   3   6  118.81    1.09   0
   3  -9  -3    2.83    1.68   0
   3   4   6  312.48    1.55   0
   3   4  12   35.03    1.77   0
   4  -8  -5   76.02    1.91   0
   4  -2  -6  411.92    1.69   0
   5  -6  -7   27.34    1.33   0
   5  -3  -7  327.00    1.88   0
   6  -7  -7   -1.07    1.83   0
   6   5   6  645.96    2.51   0
   6   5  11    4.74    2.27   0
   7   5   4    3.91    1.07   0
   8  -5  -9    2.72    1.40   0
   8  -4  -9  315.55    2.05   0
   9  -6  -9   20.31    2.02   0
   9  -2  -9  319.19    1.91   0
  10   5   1    7.12    0.75   0
  11  -5 -10   70.00    2.17   0
  11  -4 -10   23.78    2.10   0
  13  -2 -10   90.36    2.08   0
  14   0  -9   -3.37    1.42   0
  14   1  -8  108.05    1.61   0
  15   1  -8    0.50    1.37   0
  -4  -2  15   57.25    2.14   0
  -4  -1  10   74.91    1.42   0
  -4  -1  11  702.13    2.58   0
  -4  -1  12   64.09    1.68   0
  -3  -1  16  287.61    2.60   0
  -3   0  14    4.01    2.10   0
  -2   1  14   -4.57    2.13   0
  -1   2  13  538.52    3.17   0
   0   2   4   33.26    0.63   0
   0   2  16   53.14    2.79   0
   1  -2  -3 1376.49    1.91   0
   1   3  14    6.92    2.33   0
   2   3   3  211.12    1.01   0
   3  -2  -5 1220.94    2.30   0
   3   4   5  678.80    2.05   0
   3   4  13  151.99    2.30   0
   4  -6  -6    1.20    1.21   0
   4   4   3 1033.96    1.99   0
   5  -5  -7  814.45    2.67   0
   5  -1  -6 2037.08    2.99   0
   5   5   9  232.88    2.45   0
   5   5  10   43.26    2.09   0
   6   0  -6 2466.44    3.05   0
   7  -6  -8   62.74    1.59   0
   8  -7  -8   11.65    2.03   0
   9  -5  -9    5.68    1.86   0
   9  -3  -9  131.87    2.05   0
  10   0  -8  392.82    1.71   0
  10   1  -7  134.87    1.25   0
  12  -4 -10    4.70    2.08   0
  14   3  -5    8.30    0.98   0
  -4  -1   9   36.66    1.15   0
  -4  -1  13  580.51    2.88   0
  -3   0   7  579.85    1.61   0
  -3   0  15  103.78    2.38   0
  -2   1  15  495.56    3.43   0
  -1   2  14  286.88    2.82   0
   0  -8   0  249.68    1.65   0
   0  -7  -1   21.46    1.17   0
   0   3   9   58.37    1.67   0
   0   3  10   19.43    1.22   0
   0   3  11  117.21    2.07   0
   1  -9   0  114.11    1.74   0
   1   3   5   10.82    0.73   0
   2  -2  -4   60.85    0.72   0
   2   4   8   71.26    1.67   0
   2   4   9  534.95    2.36   0
   2   4  10   44.69    1.45   0
   2   4  11  577.43    3.09   0
   2   4  12   85.52    2.27   0
   4  -5  -6  713.02    2.58   0
   5  -7  -6   43.51    1.87   0
   5   5   7   44.46    1.52   0
   5   5  11  244.39    2.40   0
   6  -8  -6   45.89    1.60   0
   6  -6  -7  367.78    2.46   0
   6  -2  -7  283.32    1.73   0
   7  -5  -8   71.24    1.49   0
   7  -4  -8   75.46    1.82   0
   7  -3  -8  326.60    1.84   0
   7   5   3  454.63    1.63   0
   8   0  -7   -0.10    1.03   0
   8   1  -6    3.57    0.84   0
   9  -4  -9   92.22    1.59   0
  10  -6  -9  111.66    1.91   0
  11   0  -8   -0.51    1.23   0
  12  -1  -9  407.60    2.37   0
  13  -3 -10    5.62    1.46   0
  -5  -5  11  136.13    1.21   0
  -5  -5  12    5.06    1.14   0
  -5  -4  10   88.82    1.04   0
  -5  -4  11   92.37    1.14   0
  -5  -4  12  253.97    1.66   0
  -5  -4  13  200.88    1.67   0
  -5  -3  11  147.69    1.40   0
  -5  -3  12   14.29    1.29   0
  -4  -2  16  391.16    3.07   0
  -4  -1  14   37.84    1.53   0
  -2  -5   1   17.18    0.55   0
  -1   2   6  785.91    2.07   0
   0  -5  -2  159.13    1.00   0
   0  -3  -2  381.02    1.03   0
   0   3   8  228.33    1.53   0
   2   4   7    1.86    1.33   0
   2   4  13  162.99    2.66   0
   3  -5  -5  278.41    1.83   0
   4  -7  -5   16.99    1.65   0
   4  -4  -6   76.60    1.16   0
   4  -1  -5 2780.36    3.11   0
   5  -8  -5   46.41    1.90   0
   5   5   6    0.24    1.25   0
   7  -7  -7  317.00    2.30   0
   7  -1  -7  110.82    1.40   0
   8  -6  -8    1.63    1.42   0
   8  -2  -8  638.60    2.24   0
   9  -1  -8  292.43    1.63   0
  10  -5  -9   48.07    2.04   0
  10  -4  -9   73.25    2.07   0
  10  -3  -9   84.53    1.89   0
  11  -2  -9  196.53    2.09   0
  14  -1  -9  160.28    2.14   0
  -5  -5  10   22.34    0.86   0
  -5  -5  13    4.20    1.11   0
  -5  -4   9    2.89    0.83   0
  -5  -4  14  224.70    1.91   0
  -5  -3  10  362.61    1.60   0
  -4  -4   5   91.30    0.34   0
  -4  -1  15  188.32    2.14   0
  -3  -8   7    6.60    0.46   0
  -3  -5   3   12.18    0.36   0
  -3   0   6    0.90    0.77   0
  -3   0  16    7.86    1.70   0
  -3   1  10  502.25    2.32   0
  -3   1  11  108.87    1.78   0
  -3   1  12  185.16    2.15   0
  -3   1  13    3.92    1.86   0
  -2  -8   4    6.25    0.74   0
  -2   2  11  129.53    1.98   0
  -2   2  12   47.85    1.92   0
  -1  -8   2  224.22    1.40   0
  -1  -6   0   41.47    0.94   0
  -1   2  16   66.26    2.67   0
   0  -4  -2  669.95    1.51   0
   0   3   7  177.42    1.30   0
   0   3  14  265.18    2.51   0
   1  -8  -1    2.03    1.30   0
   1  -7  -2    8.13    0.96   0
   1  -5  -3  316.31    1.39   0
   2  -9  -1  175.91    1.60   0
   2  -8  -2   39.60    1.51   0
   2  -3  -4  401.68    1.49   0
   2   4  14    2.15    2.36   0
   3  -8  -3   26.55    1.60   0
   3  -7  -4    2.47    1.16   0
   3   4   4  174.99    1.24   0
   4  -9  -3  207.07    1.96   0
   4  -8  -4   51.53    1.83   0
   4   5   8  304.62    2.27   0
   4   5   9   31.15    1.39   0
   4   5  10   62.36    1.63   0
   4   5  11    2.80    2.02   0
   4   5  12   32.89    2.40   0
   5  -6  -6  446.56    2.50   0
   5   0  -5 2540.92    2.72   0
   6  -5  -7    4.12    1.22   0
   6  -4  -7 1050.57    3.05   0
   6  -3  -7  174.96    1.73   0
   7  -8  -6    2.12    1.92   0
   8  -5  -8  178.92    2.17   0
   8  -4  -8  264.02    2.20   0
   8  -3  -8   35.58    1.68   0
   9  -6  -8    7.62    1.90   0
   9   5   1  337.29    1.14   0
  10   3  -4   60.56    0.66   0
  11  -5  -9   47.33    2.21   0
  12  -2  -9   27.46    1.80   0
  12   0  -8   60.89    1.52   0
  -5  -3   9   99.43    1.02   0
  -4  -1   7  135.07    1.02   0
  -4  -1  16   18.80    2.19   0
  -4   0  11    0.81    1.51   0
  -4   0  12  170.98    2.00   0
  -4   0  13    1.84    1.85   0
  -3   1  14    6.45    1.96   0
  -2   2   9  551.81    2.34   0
  -2   2  13    4.21    1.44   0
  -2   2  14   79.07    2.27   0
  -1  -9   4    4.77    0.99   0
  -1  -7   1  252.73    1.41   0
  -1   1   3    9.98    0.40   0
   0  -9   2   34.52    1.11   0
   0   3  15  150.43    2.28   0
   1  -4  -3  463.23    1.43   0
   1   3   4   86.27    0.81   0
   1   4   9  120.92    1.85   0
   1   4  10   74.13    1.91   0
   1   4  11   36.77    1.91   0
   1   4  12  103.00    2.33   0
   2  -4  -4  321.19    1.37   0
   3  -1  -4   22.76    0.73   0
   4  -6  -5   95.89    1.67   0
   4   5   7  105.15    1.63   0
   5  -2  -6  294.05    1.39   0
   6  -8  -5  157.75    2.25   0
   6  -7  -6   59.45    1.50   0
   7  -6  -7   60.45    1.47   0
   8  -7  -7    4.37    1.53   0
   8   6   7   28.06    1.66   0
   9   0  -7   19.57    1.12   0
   9   6   6  302.94    2.28   0
  10   6   5  337.15    2.16   0
  11  -4  -9   90.24    1.71   0
  12  -4  -9   33.08    2.05   0
  12   1  -7   24.11    1.20   0
  13  -2  -9  102.15    1.97   0
  13   0  -8    0.57    1.37   0
  14   0  -8  110.70    1.82   0
  15   0  -8    1.56    1.61   0
  -5  -5   9  640.10    1.37   0
  -5  -2  10  150.00    1.39   0
  -5  -2  14   53.45    1.81   0
  -4  -3   5 1693.91    1.41   0
  -4   0   9    5.33    1.18   0
  -4   0  10  710.30    2.23   0
  -4   0  14   50.85    1.57   0
  -3  -7   5   12.64    0.51   0
  -3   1   8 1515.72    2.96   0
  -3   1  15   -3.96    1.64   0
  -2   1   5  941.31    1.75   0
  -2   2   8 1463.16    3.08   0
  -2   2  15   39.85    2.39   0
  -1   2   5 2270.23    2.84   0
  -1   3  11   72.39    1.54   0
  -1   3  12   45.89    1.56   0
  -1   3  13   16.87    2.11   0
   0   2   3  109.19    0.65   0
   0   3   6 1740.28    2.89   0
   1  -9   1  198.67    1.84   0
   1  -1  -2 3439.62    2.27   0
   1   4   8  385.09    2.18   0
   1   4  13   62.15    1.84   0
   1   4  14  228.54    3.01   0
   2  -1  -3 3645.74    2.76   0
   3  -6  -4  903.35    2.74   0
   3   5   9  547.32    2.74   0
   3   5  10  119.68    2.21   0
   3   5  11  280.05    2.69   0
   3   5  12    5.56    2.10   0
   4   0  -4 3371.88    2.80   0
   4   5   6  207.64    1.72   0
   5  -7  -5   94.79    2.02   0
   5  -5  -6   51.06    1.21   0
   5  -3  -6  589.99    2.14   0
   5   4   1   -0.48    0.50   0
   6  -1  -6  256.94    1.46   0
   6   5   3    5.52    1.02   0
   7  -5  -7  443.43    2.54   0
   7  -2  -7   10.19    0.95   0
   7   0  -6    1.63    0.68   0
   7   2  -4  164.57    0.68   0
   7   6   8  284.62    2.42   0
   7   6   9   13.34    2.09   0
   9  -7  -7  149.37    2.53   0
   9  -5  -8   47.00    1.54   0
   9  -4  -8  122.88    2.05   0
   9  -3  -8  130.43    1.94   0
  10  -6  -8   25.08    1.60   0
  11  -1  -8  267.56    2.04   0
  13  -3  -9    2.73    1.82   0
  13   1  -7    4.55    1.25   0
  14   1  -7  134.89    1.56   0
  15   1  -7    5.77    1.40   0
  -5  -6  11    3.45    0.77   0
  -5  -6  12  294.86    1.33   0
  -5  -4   8    6.30    0.66   0
  -5  -2   9  125.10    1.19   0
  -5  -2  15  230.06    2.07   0
  -4   0  15   -1.01    1.55   0
  -4   0  16  147.70    2.53   0
  -3   1  16  285.37    2.62   0
  -2  -7   3    6.27    0.76   0
  -2  -6   2   19.60    0.73   0
  -1   3   9  813.81    2.54   0
  -1   3  14    5.33    1.63   0
   0  -8   1  493.89    1.95   0
   1  -6  -2  221.56    1.56   0
   1   4   7  502.90    2.16   0
   2  -9   0   73.07    1.57   0
   2  -6  -3  338.60    1.90   0
   2   3   2  774.17    1.39   0
   2   4   5    8.55    0.79   0
   3   5   8    9.64    1.60   0
   4  -9  -2  211.13    2.25   0
   4  -7  -4  612.33    2.73   0
   4  -5  -5   26.87    1.44   0
   4  -2  -5  263.16    1.42   0
   5  -8  -4  131.83    2.06   0
   5   5   4  101.75    1.21   0
   6  -6  -6   -1.76    1.25   0
   7  -7  -6   -0.21    1.42   0
   7  -4  -7   62.71    1.73   0
   7  -3  -7  181.00    1.73   0
   7   1  -5    5.60    0.70   0
   7   5   2  101.71    0.88   0
   7   6   7   37.85    1.74   0
   8  -6  -7  450.13    2.49   0
  10  -5  -8   -0.87    1.96   0
  10  -2  -8  433.39    2.10   0
  10   0  -7   -1.35    1.20   0
  10   6   4    0.92    1.28   0
  12  -1  -8    0.78    1.57   0
  -5  -3   8  655.19    1.50   0
  -5  -2  16   24.23    1.58   0
  -5  -1  11   29.71    1.43   0
  -5  -1  12    5.53    1.08   0
  -5  -1  13   10.51    1.29   0
  -5  -1  14  101.59    2.01   0
  -5  -1  15   -3.27    1.92   0
  -4   0   8  816.63    2.15   0
  -3  -6   4  891.05    1.21   0
  -3   0   5 5022.89    3.63   0
  -3   1   7  258.08    1.50   0
  -2  -1   2 5555.95    1.81   0
  -2   0   3   -1.04    0.43   0
  -1  -5   0    1.41    0.70   0
  -1   3   8  670.47    2.19   0
   0  -7   0   -2.85    1.01   0
   0   3   5 2143.96    3.03   0
   0   4  11  106.57    2.14   0
   0   4  12   12.18    2.05   0
   0   4  13  187.44    2.54   0
   1  -8   0    2.63    1.20   0
   3  -9  -1   68.27    1.69   0
   3   4   3   71.73    0.92   0
   3   5   7   68.50    1.60   0
   4  -8  -3   -0.34    1.62   0
   4   5   5   73.51    1.24   0
   6   6   8   -0.02    1.65   0
   6   6   9  153.69    2.22   0
   7  -8  -5   -1.38    1.40   0
   8  -5  -7    2.18    1.72   0
   8   3  -3  203.10    0.56   0
   9  -6  -7   21.63    1.95   0
  10  -4  -8   55.22    1.46   0
  10  -3  -8   53.88    1.40   0
  11  -5  -8   30.48    2.11   0
  13  -1  -8  152.07    2.00   0
  14  -1  -8  113.88    2.02   0
  -5  -6  10  180.02    0.83   0
  -5  -1  10  419.46    1.85   0
  -5  -1  16  113.69    2.43   0
  -4  -1   6  445.76    1.24   0
  -4   1  11  721.88    2.76   0
  -4   1  12   70.16    1.84   0
  -4   1  13  562.84    2.90   0
  -4   1  14   36.24    2.16   0
  -3   2  11  710.16    2.85   0
  -3   2  14   67.86    2.29   0
  -1  -8   3   12.20    1.04   0
  -1   3   7  258.00    1.70   0
   0  -9   3    2.36    1.07   0
   0   4  10  160.39    1.68   0
   0   4  14   10.59    2.25   0
   1  -7  -1  245.94    1.63   0
   1   4   6  851.62    2.40   0
   2  -8  -1  345.15    2.07   0
   2  -7  -2  703.85    2.43   0
   2   5  10    1.51    1.75   0
   2   5  11   32.08    1.60   0
   2   5  12   64.85    1.79   0
   2   5  13   26.96    2.47   0
   3  -5  -4   31.94    1.02   0
   3  -2  -4  517.22    1.51   0
   3   0  -3 9999.99    4.09   0
   4  -3  -5 1729.26    2.86   0
   5  -6  -5    8.21    1.21   0
   5  -1  -5  369.24    1.43   0
   5   6  10   22.35    1.96   0
   6  -8  -4   -2.00    1.89   0
   6  -7  -5   -0.19    1.39   0
   6  -5  -6   78.86    1.39   0
   6   6   7    2.85    1.54   0
   7  -6  -6   59.50    1.95   0
   7   6   6  192.84    1.81   0
   8  -7  -6   93.15    1.83   0
   8  -4  -7  135.13    1.92   0
   8  -3  -7    5.26    1.41   0
   8   0  -6 2022.36    3.04   0
   8   5   1  119.90    0.81   0
   9   6   4    9.51    1.32   0
  10   1  -6   23.24    1.01   0
  11  -4  -8  117.67    2.12   0
  11  -3  -8  192.54    2.13   0
  11   0  -7   23.47    1.25   0
  12  -5  -8   98.28    2.30   0
  -5  -2   8    0.37    0.77   0
  -5  -1   9  415.13    1.71   0
  -5   0  13 1257.24    3.66   0
  -4   1  10   80.36    1.61   0
  -4   1  15  179.31    2.11   0
  -4   1  16   13.40    2.27   0
  -3   2  10   95.06    1.36   0
  -2  -8   5   51.67    0.81   0
  -2   3  12   60.46    1.54   0
  -2   3  14  265.25    2.73   0
  -1  -9   5    0.82    0.82   0
  -1   2   4  691.97    1.58   0
   0  -5  -1   79.44    0.97   0
   0   1   1  217.67    0.52   0
   0   4   8  208.18    1.86   0
   1   3   3  378.59    1.11   0
   2  -5  -3  194.30    1.25   0
   2   4   4    2.25    0.94   0
   2   5   8   89.30    1.73   0
   2   5   9   18.02    1.30   0
   3  -4  -4  790.53    2.19   0
   3  -3  -4  159.52    1.23   0
   3   5   6   12.07    1.33   0
   4  -6  -4    4.84    1.50   0
   5  -7  -4   -0.10    1.66   0
   5   6   9   11.54    1.84   0
   6  -4  -6  435.60    1.92   0
   6   0  -5   -1.26    0.58   0
   7  -1  -6  564.62    1.91   0
   9  -7  -6    6.21    2.13   0
   9  -5  -7  336.57    2.55   0
  10  -6  -7  330.47    2.45   0
  11   6   3    5.06    0.96   0
  12  -4  -8    7.57    1.45   0
  12  -3  -8  167.64    2.19   0
  12   0  -7   -1.38    1.34   0
  13  -4  -8  127.84    2.40   0
  13  -3  -8  110.51    2.16   0
  14  -2  -8  103.40    2.04   0
  15   3  -4  160.79    1.37   0
  -6  -4  13   -2.04    1.28   0
  -6  -4  14   45.02    1.49   0
  -6  -3  14  214.45    1.93   0
  -6  -3  15   84.73    1.70   0
  -5  -5   8   85.02    0.57   0
  -5   0  11  339.87    2.11   0
  -5   0  12   -2.32    1.14   0
  -5   0  14    1.01    1.38   0
  -5   0  15  457.80    2.97   0
  -4   0   7    0.13    0.66   0
  -3  -2   3  931.07    0.75   0
  -3   1   6  344.93    1.45   0
  -3   2   9   48.40    1.15   0
  -2   1   4  265.90    0.93   0
  -1  -4   0   10.24    0.53   0
  -1   4  12  337.08    2.63   0
   1  -9   2  112.44    1.44   0
   1   5  12  134.81    2.34   0
   2  -9   1    3.30    1.35   0
   2  -2  -3   71.00    0.62   0
   4  -9  -1   35.56    1.79   0
   4   6  10    4.44    1.82   0
   4   6  11  251.70    2.77   0
   5  -8  -3   56.62    1.85   0
   5  -5  -5  781.05    2.43   0
   5   5   3  569.74    1.67   0
   5   6   8  323.49    2.06   0
   6  -6  -5  228.12    2.11   0
   7  -8  -4  220.15    2.43   0
   7  -7  -5   99.15    1.69   0
   7  -5  -6   10.72    1.69   0
   8  -6  -6   64.49    2.07   0
   9  -4  -7   11.79    1.70   0
  10  -5  -7    0.08    1.91   0
  10  -1  -7  136.01    1.32   0
  10   6   3  215.43    1.42   0
  11  -6  -7   20.42    1.69   0
  11   1  -6  803.36    2.20   0
  13   0  -7  102.46    1.34   0
  13   3  -4  121.33    1.05   0
  14  -3  -8   75.99    1.74   0
  14   0  -7   -2.47    1.44   0
  14   3  -4    0.97    0.93   0
  15   0  -7   79.36    1.74   0
  -6  -3  11  376.55    1.65   0
  -6  -2  13    4.67    1.41   0
  -6  -2  15   26.29    1.81   0
  -5  -3   7  322.70    1.03   0
  -5   0  10    0.79    1.31   0
  -5   0  16   -0.51    1.65   0
  -3  -4   3 1241.79    0.88   0
  -3   2   8    3.52    1.31   0
  -1  -7   2    8.88    0.86   0
  -1   3   6   32.11    0.90   0
  -1   4  10   16.47    1.76   0
  -1   4  11   -0.25    1.34   0
  -1   4  15   18.81    2.45   0
   0  -4  -1  948.92    1.72   0
   0  -2  -1 1316.01    1.41   0
   0   3   4  613.81    1.66   0
   0   4   7   84.51    1.50   0
   1  -4  -2 1073.46    2.03   0
   1   4   5  186.24    1.41   0
   1   5  10   41.52    1.93   0
   1   5  11  304.99    2.27   0
   2  -3  -3  936.39    1.89   0
   2   0  -2 7103.60    2.80   0
   2   5   7   16.21    1.46   0
   3  -6  -3  132.13    1.32   0
   4  -8  -2   40.15    1.76   0
   4  -7  -3    7.76    1.57   0
   4   5   4  273.77    1.44   0
   4   6   9  324.69    2.54   0
   5  -4  -5  322.45    1.87   0
   5  -2  -5  234.28    1.39   0
   5   6   7    0.58    1.53   0
   6   5   2   93.86    0.85   0
   7  -4  -6   29.21    1.54   0
   7  -2  -6   62.38    1.34   0
   9   0  -6    0.64    1.09   0
  10  -4  -7  352.72    2.43   0
  11  -5  -7  372.54    2.85   0
  11  -1  -7  148.92    1.74   0
  12   1  -6    6.66    1.14   0
  15   1  -6  311.93    2.09   0
  -6  -4  11   15.74    0.88   0
  -6  -2  11  114.02    1.38   0
  -6  -2  16  185.46    2.28   0
  -6  -1  13  498.55    2.49   0
  -6  -1  14    4.93    1.70   0
  -5  -1   8  764.97    1.78   0
  -4   1   8   -1.24    1.20   0
  -4   2  12   46.77    1.95   0
  -4   2  13    6.05    1.85   0
  -4   2  14   45.09    2.10   0
  -4   2  15   54.87    2.37   0
  -3   3  13   -1.54    2.06   0
  -3   3  14   24.42    2.12   0
  -2   3   8  135.21    1.31   0
  -1   4   9    6.82    1.61   0
   0  -9   4  162.89    1.33   0
   0  -6   0   29.22    1.01   0
   1  -8   1   18.09    1.25   0
   1  -6  -1   32.49    1.16   0
   1  -3  -2 1180.08    1.85   0
   1   5   9  216.98    1.81   0
   2  -8   0    6.57    1.34   0
   3  -8  -1   25.13    1.53   0
   3   5   5  270.56    1.41   0
   3   6  11   12.98    1.94   0
   4  -5  -4  990.36    2.52   0
   5  -3  -5   12.13    0.86   0
   6  -8  -3    3.91    1.92   0
   6  -7  -4  775.29    3.15   0
   6   6   5  135.01    1.64   0
   7  -3  -6  680.87    2.20   0
   8  -8  -4   15.09    2.00   0
   8  -7  -5    5.44    1.45   0
   8  -5  -6   12.18    1.71   0
   9  -6  -6   17.53    1.49   0
   9   6   3    0.77    0.99   0
  10  -3  -7   73.70    1.44   0
  11  -4  -7   14.77    1.83   0
  12  -5  -7    6.06    2.02   0
  12  -1  -7   22.50    1.53   0
  14  -1  -7  133.06    1.92   0
  14   1  -6   -1.72    1.24   0
  15  -1  -7    6.95    1.83   0
  -6  -5  12  296.89    1.39   0
  -6  -1  12   67.28    1.55   0
  -6  -1  15  110.93    1.72   0
  -6  -1  16   -4.07    2.04   0
  -5  -4   7   26.99    0.47   0
  -5  -2   7   66.73    0.75   0
  -5   0   9  169.24    1.45   0
  -5   1  12    3.75    1.70   0
  -5   1  13   10.07    1.37   0
  -5   1  14   89.50    1.70   0
  -5   1  15    5.49    1.53   0
  -5   1  16  111.44    2.55   0
  -4   2  11   78.82    1.40   0
  -3  -8   8   62.55    0.63   0
  -3   3  11  292.24    2.35   0
  -3   3  12  182.53    1.86   0
  -2  -5   2 1204.31    1.57   0
  -2   2   5   42.54    0.98   0
   0   2   2 1240.18    1.59   0
   0   4   6  216.74    1.55   0
   0   5  12  231.81    2.64   0
   0   5  13   26.49    2.33   0
   1   5   8  175.20    1.93   0
   2  -7  -1    9.11    1.25   0
   2   5   6  599.44    2.25   0
   3   6  10   54.84    1.98   0
   5  -6  -4  234.94    1.72   0
   5   0  -4    0.51    0.62   0
   5   6   6  540.74    2.27   0
   6  -5  -5   63.51    1.23   0
   6  -1  -5  827.17    2.00   0
   6   2  -3   48.99    0.45   0
   7  -6  -5   15.65    1.32   0
   7   0  -5  105.11    1.04   0
   7   6   4  157.96    1.37   0
   8  -4  -6  136.95    1.84   0
   9  -7  -5  388.17    2.86   0
  10  -6  -6    1.40    1.44   0
  10   0  -6  256.14    1.61   0
  11  -6  -6   17.94    2.03   0
  11  -3  -7  134.90    1.95   0
  12  -4  -7  174.91    2.42   0
  12  -2  -7  153.28    2.00   0
  13  -4  -7    8.37    2.00   0
  15  -2  -7   29.55    1.94   0
  -6  -4  10   37.43    0.91   0
  -6  -2  10  200.45    1.37   0
  -6  -1  11  577.49    2.23   0
  -4  -1   5 2728.45    2.39   0
  -4   0   6  338.27    1.17   0
  -4   2  10  440.43    2.02   0
  -3   0   4   15.41    0.57   0
  -3   2   7   77.50    1.03   0
  -3   3  10  243.34    2.09   0
  -2  -7   4  235.25    1.08   0
  -2   3   7  247.24    1.67   0
  -2   4  11  190.55    2.16   0
  -2   4  12   75.85    2.06   0
  -2   4  13    0.05    1.51   0
  -2   4  14   -1.00    1.63   0
  -1  -8   4  503.70    1.74   0
  -1   1   2 3465.25    2.30   0
  -1   3   5  350.87    1.56   0
  -1   4   8  101.78    1.30   0
   0   5  10   15.29    1.85   0
   0   5  11   17.62    1.51   0
   1  -9   3   42.52    1.31   0
   2   4   3 1671.34    2.41   0
   2   6  12    8.33    2.05   0
   3  -9   1  252.09    2.11   0
   3   6   9    0.20    1.29   0
   4  -6  -3   11.23    1.39   0
   4  -4  -4  198.64    1.29   0
   4  -2  -4  139.38    1.13   0
   4   6   7   61.54    1.29   0
   5  -8  -2  354.30    2.46   0
   5  -7  -3   17.89    1.27   0
   6  -4  -5  279.63    1.88   0
   7  -8  -3   38.17    2.04   0
   7  -7  -4    4.61    1.80   0
   7   5   1  102.56    0.75   0
   8  -6  -5  343.58    2.55   0
   8  -3  -6  131.06    1.68   0
   8  -2  -6  539.24    1.93   0
   9  -5  -6   58.01    1.50   0
   9  -1  -6  694.24    2.28   0
   9   1  -5    1.16    0.87   0
  10  -7  -5    6.15    2.07   0
  11   0  -6   -2.45    1.18   0
  12  -3  -7   14.06    1.34   0
  -6   0  12   30.86    1.57   0
  -6   0  13    0.84    1.63   0
  -6   0  14   94.57    1.61   0
  -6   0  15    1.52    1.46   0
  -6   0  16  225.56    2.59   0
  -5  -1   7  228.26    1.13   0
  -5   0   8   -2.20    1.05   0
  -5   1  10  423.24    2.19   0
  -4   2   9  403.14    2.14   0
  -3  -7   6    3.23    0.60   0
  -3   1   5   43.60    0.69   0
  -3   3   9  513.63    2.39   0
  -2  -6   3  351.38    1.12   0
  -2   4  10  306.01    2.33   0
   0   5   9    4.67    1.71   0
   1   4   4 1018.58    2.17   0
   1   5   7  262.33    1.90   0
   2   6  10   29.41    1.86   0
   2   6  11  482.47    2.73   0
   3  -1  -3  194.13    0.86   0
   3   5   4   11.97    0.98   0
   3   6   8  306.36    2.21   0
   4  -8  -1  213.21    2.11   0
   4  -7  -2  282.03    2.07   0
   4  -3  -4  898.26    2.03   0
   4   5   3    1.66    0.82   0
   5  -5  -4   29.99    1.45   0
   5   6   5    8.88    1.38   0
   6  -6  -4  103.56    1.88   0
   6  -3  -5  146.04    1.50   0
   7  -5  -5  102.99    1.80   0
   8  -7  -4   62.16    2.06   0
   8   6   3  532.25    1.68   0
   9  -4  -6  102.42    1.84   0
   9   3  -3   29.78    0.53   0
  10  -5  -6   -2.85    1.39   0
  11  -5  -6   84.86    2.13   0
  12   0  -6  726.00    2.52   0
  14   0  -6  199.72    1.91   0
  15   0  -6    0.09    1.60   0
  -6  -5  11   98.57    0.91   0
  -6  -3   9   28.07    0.79   0
  -6  -2   9    5.66    0.87   0
  -6  -1  10   25.73    0.88   0
  -6   0  11    0.34    1.34   0
  -5   2  13  227.52    2.41   0
  -5   2  14   51.54    2.20   0
  -5   2  16   21.15    2.20   0
  -4   3  13  231.97    2.50   0
  -2  -8   6    8.41    0.75   0
  -1   2   3 1357.36    1.86   0
  -1   4   7   66.79    1.14   0
  -1   5  12   20.22    2.11   0
  -1   5  13    0.87    2.08   0
  -1   5  14    2.82    2.17   0
   0  -8   3   68.56    1.20   0
   1  -5  -1 1345.85    2.43   0
   2   3   1   12.42    0.43   0
   2   5   5  231.07    1.57   0
   2   6   9  307.41    2.32   0
   3  -8   0   96.90    1.73   0
   3  -6  -2  358.66    1.96   0
   3  -4  -3 1226.35    2.46   0
   4   6   6   46.82    1.41   0
   6  -8  -2   -0.95    1.87   0
   6  -7  -3    3.44    1.81   0
   6   6   4   -1.35    0.99   0
   8  -8  -3    0.76    1.53   0
   9  -6  -5   -2.09    1.41   0
   9  -3  -6  576.52    2.22   0
   9  -2  -6    7.33    1.02   0
   9   5   0    9.81    0.39   0
  10  -4  -6  104.41    2.00   0
  10  -1  -6   23.43    1.32   0
  10   1  -5  193.64    1.29   0
  11   4  -2  122.03    0.60   0
  11   6   2  108.34    0.86   0
  12  -5  -6   36.06    2.14   0
  13  -5  -6   59.48    2.42   0
  13   0  -6    3.03    1.06   0
  14   4  -2    4.19    0.75   0
  -7  -3  14   54.20    1.47   0
  -7  -2  14   49.44    1.68   0
  -7  -2  15   11.51    1.66   0
  -6   1  14    5.35    1.97   0
  -6   1  15  115.05    2.39   0
  -6   1  16   -0.61    2.03   0
  -5   1   9  420.09    1.76   0
  -5   2  12  247.47    1.95   0
  -4   3  12  159.56    1.78   0
  -3   2   6  115.16    1.04   0
  -3   3   8  362.79    2.02   0
  -3   4  13  137.23    2.41   0
  -3   4  14  103.19    2.37   0
  -3   4  15   15.01    2.32   0
  -2   3   6   29.46    0.92   0
  -2   4   9  386.57    2.00   0
  -1  -7   3   32.81    0.98   0
  -1   5  11  353.80    2.30   0
   0  -5   0   -1.67    0.78   0
   0   3   3  347.64    1.21   0
   0   4   5    2.07    0.76   0
   0   5   8  364.05    2.18   0
   1  -8   2  163.81    1.55   0
   1   5   6   55.92    1.37   0
   1   6  11    2.34    1.99   0
   1   6  12  126.12    2.33   0
   2  -8   1  251.84    1.85   0
   3  -7  -1  709.32    2.53   0
   4  -9   1   -0.04    1.54   0
   5  -6  -3   55.11    1.55   0
   5  -4  -4  724.70    2.31   0
   5   5   2  136.77    0.91   0
   7  -6  -4  566.82    2.76   0
   7  -4  -5  124.88    1.35   0
   7   1  -4  252.25    0.99   0
   8  -5  -5  103.80    1.53   0
   8   0  -5   -0.32    0.67   0
   9  -7  -4   10.09    1.57   0
  10  -6  -5  215.00    2.09   0
  10  -3  -6    0.19    1.56   0
  10  -2  -6  509.40    2.32   0
  10   6   2   31.48    0.79   0
  11  -6  -5    0.05    2.14   0
  11  -4  -6    3.34    1.74   0
  12  -4  -6  129.95    2.18   0
  13   4  -2  216.90    0.99   0
  14  -4  -6   59.21    2.22   0
  15  -1  -6  309.44    2.57   0
  15   1  -5   31.47    1.46   0
  -7  -4  14  236.92    1.70   0
  -7  -3  13  132.79    1.51   0
  -7  -2  13  368.45    2.03   0
  -7  -1  14  199.13    2.11   0
  -7  -1  15   67.17    1.90   0
  -7  -1  16  395.63    2.86   0
  -6  -4   9  323.00    1.12   0
  -6   0  10  162.94    1.61   0
  -6   1  12   62.96    1.85   0
  -6   1  13  491.65    2.41   0
  -5   2  11  338.31    2.00   0
  -3   4  12  281.45    2.18   0
  -2   4   8  278.04    1.97   0
  -1  -6   2  216.65    1.09   0
  -1   5  10   30.13    1.38   0
   0  -7   2  112.12    1.31   0
   1  -9   4   24.48    1.28   0
   2  -9   3   24.34    1.32   0
   2  -7   0    4.16    1.26   0
   2  -6  -1  451.10    1.71   0
   2  -4  -2  289.06    1.33   0
   2   6   8   28.65    1.60   0
   3  -9   2   69.00    1.70   0
   3  -2  -3  922.01    1.67   0
   4  -5  -3    6.39    0.91   0
   5  -8  -1   10.47    1.70   0
   5  -7  -2   24.99    1.72   0
   6  -5  -4  210.24    1.53   0
   7  -8  -2  229.25    2.13   0
   7  -7  -3   30.60    1.89   0
   7  -2  -5  846.95    2.29   0
   7   6   3    1.46    0.83   0
   9  -5  -5  335.12    2.48   0
  10  -7  -4  220.66    2.26   0
  11  -3  -6  158.20    1.68   0
  11  -2  -6   13.17    1.58   0
  12  -2  -6  332.93    2.29   0
  13  -4  -6   87.12    1.80   0
  13  -3  -6  134.20    2.19   0
  13  -1  -6  229.20    1.79   0
  13   1  -5   33.24    1.25   0
  14  -3  -6    8.37    2.04   0
  14  -2  -6  276.22    2.45   0
  14   1  -5    2.56    1.35   0
  15  -2  -6   -1.02    1.91   0
  15   3  -3  167.37    1.52   0
  -7  -4  13   82.24    1.31   0
  -7  -3  12    4.86    1.11   0
  -7  -1  13   16.10    1.19   0
  -6  -5  10  249.61    0.97   0
  -6   1  11  597.19    2.51   0
  -5  -2   6  302.28    0.93   0
  -5   0   7 1567.75    2.46   0
  -5   1   8  793.85    2.29   0
  -5   2  10  152.65    1.82   0
  -4   0   5   -1.52    0.66   0
  -4   1   6  457.60    1.46   0
  -4   3  10  299.72    1.87   0
  -3  -1   3  199.69    0.53   0
  -2   2   4   60.85    0.69   0
  -2   5  12   56.58    2.08   0
  -2   5  13   95.38    2.27   0
  -2   5  14  331.63    2.64   0
  -1   3   4  105.17    0.88   0
  -1   4   6  761.29    2.12   0
  -1   5   9  706.39    2.83   0
   0  -6   1 1085.47    2.20   0
   0   5   7  205.62    1.77   0
   1  -7   1  466.22    1.89   0
   1   6   9   34.05    1.79   0
   2  -1  -2 6061.77    3.15   0
   3   6   6  729.61    2.49   0
   4  -8   0   78.59    1.71   0
   4   0  -3    0.81    0.34   0
   4   6   5  168.35    1.53   0
   5  -3  -4  212.75    1.23   0
   5  -2  -4  112.10    0.94   0
   5   6   4  256.35    1.45   0
   6   0  -4 1557.00    2.18   0
   8  -8  -2   -4.84    2.06   0
   8  -7  -3   58.22    2.03   0
   8  -6  -4   34.50    1.43   0
   8  -4  -5  257.52    1.70   0
   8  -1  -5  213.54    1.47   0
   9   0  -5  325.49    1.58   0
   9   6   2   32.52    0.81   0
  10  -5  -5   19.46    1.89   0
  10   3  -3  384.75    1.06   0
  13  -2  -6   47.64    1.42   0
  -7  -2  11  169.26    1.42   0
  -7   0  13   80.69    1.75   0
  -7   0  15  112.61    1.73   0
  -7   0  16   -0.98    1.49   0
  -6  -2   8  435.03    1.39   0
  -6   2  14   88.71    2.24   0
  -6   2  15   24.23    2.23   0
  -5  -3   6  575.53    1.01   0
  -5   3  13   -0.85    1.97   0
  -5   3  14   79.44    1.77   0
  -5   3  15   19.26    1.66   0
  -4   3   9  329.66    2.14   0
  -4   4  14   17.84    2.20   0
  -4   4  15   16.77    2.30   0
  -3   3   7  648.87    2.05   0
  -2  -4   2  299.91    0.74   0
  -2   5  11   66.60    2.05   0
  -1  -8   5  124.29    1.10   0
   0   6  11  205.13    2.47   0
   2   5   4 1097.14    2.37   0
   2   6   7   47.92    1.54   0
   3  -5  -2   16.95    1.16   0
   4  -7  -1    3.17    1.52   0
   4  -6  -2  267.74    1.63   0
   4  -4  -3   18.13    1.16   0
   4   7   9  104.84    1.63   0
   6  -8  -1   40.38    1.87   0
   6  -7  -2  450.53    2.56   0
   6  -6  -3    6.58    1.20   0
   6  -4  -4  147.16    1.62   0
   7  -5  -4   33.61    1.64   0
   7   7   6   88.51    1.50   0
   8  -3  -5   62.15    1.15   0
   9  -7  -3   92.27    2.18   0
   9  -6  -4  307.17    2.23   0
   9  -4  -5   23.46    1.65   0
  10   0  -5   -2.02    1.07   0
  11  -5  -5  491.15    2.68   0
  12  -5  -5    9.48    2.05   0
  13  -5  -5   42.01    2.20   0
  14   3  -3   23.44    1.11   0
  15   0  -5    3.64    1.59   0
  -7  -4  12  311.52    1.54   0
  -7  -1  11   24.93    1.29   0
  -7   0  12    1.54    1.44   0
  -6  -6  12   42.87    0.70   0
  -6  -3   8   32.07    0.65   0
  -6  -1   8    8.55    0.91   0
  -6   1  10   28.19    1.47   0
  -6   2  13    5.38    1.38   0
  -5  -1   6 1990.10    2.33   0
  -5   2   9  130.09    1.64   0
  -5   3  12   19.19    1.81   0
  -4   4  12    5.62    2.01   0
  -4   4  13    9.65    1.52   0
  -3  -6   5   44.12    0.57   0
  -3   1   4   25.46    0.74   0
  -3   2   5 1172.36    2.27   0
  -2   3   5  562.39    1.68   0
  -1   5   8   30.70    1.22   0
   0  -4   0 1956.47    2.25   0
   0   4   4   85.07    1.12   0
   0   6  10   42.19    1.93   0
   1   4   3  290.40    1.13   0
   1   5   5   89.23    1.05   0
   1   6   8  245.01    2.05   0
   2  -8   2   34.79    1.33   0
   2   4   2  223.90    0.98   0
   3   5   3  601.65    1.66   0
   4   7   8  285.31    2.30   0
   5  -5  -3   34.07    1.04   0
   5   7   7    9.93    1.54   0
   6   6   3  673.07    1.85   0
   6   7   6  547.75    2.48   0
   7  -8  -1   90.35    2.13   0
   8  -5  -4  536.98    2.61   0
   8   1  -4  163.32    1.01   0
   8   7   5   13.50    1.28   0
   9  -3  -5  535.98    2.36   0
  10  -7  -3   14.00    2.25   0
  10  -6  -4   -1.74    1.47   0
  10  -4  -5  399.07    2.19   0
  11  -6  -4   40.67    2.27   0
  11  -4  -5   10.73    1.78   0
  11   0  -5   63.85    1.30   0
  11   3  -3   93.33    0.85   0
  12  -6  -4   19.30    2.32   0
  12   3  -3  318.64    1.30   0
  13   3  -3  198.77    1.29   0
  14  -4  -5  228.64    2.69   0
  14   0  -5    2.21    1.51   0
  -7   1  14  202.90    2.37   0
  -7   1  15   56.05    1.63   0
  -7   1  16  389.92    2.64   0
  -6   2  12    5.36    1.31   0
  -5   3  11  148.03    2.05   0
  -4   4  11  346.93    2.53   0
  -3   5  13   21.96    2.19   0
  -3   5  14    0.45    1.65   0
  -2  -8   7  110.26    0.97   0
  -2  -7   5    3.63    0.74   0
  -2   0   2 7308.73    2.82   0
  -1  -4   1  202.84    0.78   0
   0   5   6  872.60    2.36   0
   0   6   9  307.49    2.27   0
   1  -8   3   11.74    1.23   0
   2   6   6    3.38    1.24   0
   3  -9   3    9.32    1.47   0
   3  -7   0   16.10    1.33   0
   3  -6  -1    4.99    0.93   0
   3   6   5    0.33    1.19   0
   3   7   9  150.32    2.07   0
   4  -3  -3 1439.96    2.51   0
   5  -8   0  206.68    1.85   0
   5  -6  -2  840.24    2.74   0
   6  -3  -4  421.87    1.63   0
   6  -2  -4   95.03    1.17   0
   6  -1  -4  174.93    0.99   0
   7  -7  -2   12.33    1.91   0
   7  -6  -3   25.00    1.34   0
   7  -4  -4  815.67    2.66   0
   7   2  -3 2447.72    2.03   0
   8   6   2    4.32    0.78   0
   9  -2  -5  139.62    1.31   0
  10  -1  -5  189.87    1.67   0
  12  -4  -5  223.18    2.07   0
  12   0  -5    0.47    1.23   0
  13  -4  -5    0.64    1.52   0
  13   0  -5   17.12    1.12   0
  14  -3  -5    8.44    2.05   0
  15  -2  -5   33.71    2.10   0
  -8  -2  15   59.93    1.71   0
  -8  -1  15   73.10    1.81   0
  -7  -2  10   41.64    1.07   0
  -7   0  11  709.96    2.47   0
  -6   0   8 2334.80    3.27   0
  -6   2  11  117.88    1.87   0
  -6   3  15   85.19    2.33   0
  -5   1   7  225.68    1.23   0
  -4  -2   4  144.97    0.49   0
  -4   3   8  125.82    1.32   0
  -3   4   8  186.80    1.85   0
  -3   5  12    3.50    1.49   0
  -2   5   9   11.54    1.27   0
  -1   6  11   22.08    1.89   0
   1  -3  -1  910.07    1.54   0
   1   6   7   41.25    1.54   0
   2   7  10   38.53    1.91   0
   3  -4  -2  875.60    2.10   0
   3   4   1    0.03    0.57   0
   3   7   8   28.80    1.63   0
   4  -8   1  250.04    2.06   0
   4  -2  -3   11.43    0.81   0
   4  -1  -3 3869.17    3.09   0
   4   6   4   18.17    1.05   0
   4   7   7   16.59    1.55   0
   5  -7  -1  108.45    1.48   0
   6  -5  -3  249.22    1.91   0
   7   0  -4    1.99    0.78   0
   7   7   5  322.47    1.80   0
   8  -8  -1   10.72    1.53   0
   8  -7  -2  294.80    2.62   0
   8  -6  -3   26.79    1.80   0
   9  -5  -4   39.75    1.42   0
  10  -5  -4  205.72    2.34   0
  10  -2  -5  258.97    1.66   0
  11  -3  -5  347.02    2.07   0
  11  -2  -5  166.06    1.86   0
  11  -1  -5   72.65    1.56   0
  12  -3  -5   -0.35    1.75   0
  13  -3  -5   54.11    2.02   0
  13  -2  -5   -0.77    1.70   0
  13  -1  -5   33.22    1.72   0
  14  -1  -5    0.37    1.27   0
  -8  -2  14   64.91    1.51   0
  -7  -5  13    5.68    0.83   0
  -7  -4  11  140.84    1.02   0
  -7  -3  10  106.31    1.03   0
  -7   1  12    3.73    1.20   0
  -7   2  15   14.03    2.16   0
  -6   3  13  229.00    2.45   0
  -6   3  14  220.30    2.16   0
  -5   0   6    0.35    0.58   0
  -4  -1   4   15.62    0.42   0
  -4   1   5 2743.20    3.07   0
  -4   2   6  399.28    1.69   0
  -4   4  10  197.64    1.79   0
  -3   5  11  176.75    1.84   0
  -2   4   6  158.94    1.51   0
   1  -7   2    0.50    1.14   0
   1  -5   0    2.84    0.89   0
   2  -6   0   24.94    0.87   0
   2   7   9   17.70    1.82   0
   4  -5  -2  624.64    1.99   0
   5  -4  -3  298.91    1.47   0
   6  -8   0   17.12    1.39   0
   7  -3  -4  112.82    1.47   0
   8  -4  -4   97.92    1.33   0
   9  -7  -2   11.95    2.14   0
   9  -6  -3    5.00    1.87   0
   9   1  -4  619.50    1.65   0
  10  -6  -3   81.31    2.19   0
  11  -5  -4  117.53    1.82   0
  12  -5  -4    4.70    1.60   0
  12  -2  -5   75.96    1.42   0
  13  -5  -4    1.30    1.64   0
  -8  -3  14   94.10    1.39   0
  -8   0  14  415.70    2.56   0
  -8   0  15    1.13    1.33   0
  -7   0  10    0.35    1.27   0
  -7   1  11   23.63    1.57   0
  -7   2  14   51.63    1.60   0
  -6   2  10  204.06    1.59   0
  -6   3  12  305.56    2.52   0
  -5   3   9  101.91    1.76   0
  -5   4  12  245.83    2.47   0
  -4   4   9  895.15    3.01   0
  -4   5  14  112.64    2.01   0
  -3   0   3 9968.66    4.00   0
  -3   5  10   34.99    1.79   0
  -2  -6   4   89.86    0.83   0
  -2   5   8  100.84    1.42   0
  -2   6  12    3.87    2.01   0
  -1  -8   6  385.61    1.62   0
  -1   3   3    3.43    0.75   0
   0  -7   3   13.57    0.96   0
   0  -5   1   78.44    0.88   0
   0   5   5    9.50    1.14   0
   1  -6   1  174.32    1.32   0
   1  -1  -1   76.89    0.35   0
   1   5   4  252.62    1.48   0
   1   7  10   35.94    1.94   0
   3  -8   2    3.53    1.39   0
   4  -7   0  105.41    1.69   0
   4  -6  -1  345.74    1.98   0
   6  -7  -1   47.02    1.39   0
   6  -6  -2    4.11    1.20   0
   6   7   5   11.98    1.18   0
   7  -8   0   72.81    2.05   0
   7  -5  -3   22.17    1.56   0
   7  -2  -4  163.37    1.39   0
   7  -1  -4  243.04    1.17   0
   7   3  -2    8.77    0.32   0
   8   0  -4  194.00    1.19   0
   8   5   0  623.05    0.77   0
   9  -4  -4  225.14    2.06   0
   9   7   4   32.02    1.02   0
  10  -7  -2  295.93    2.49   0
  10   1  -4   42.21    1.00   0
  11  -6  -3   -2.70    1.61   0
  12  -6  -3  136.81    2.14   0
  13   1  -4  311.60    1.87   0
  14  -4  -4   89.44    2.55   0
  15   2  -3    7.34    1.51   0
  -8  -3  13   86.44    1.31   0
  -8  -1  12   48.60    1.38   0
  -8   0  13   -0.46    1.62   0
  -8   1  15   63.97    2.02   0
  -7  -2   9  197.53    1.31   0
  -7  -1   9  290.09    1.48   0
  -6  -1   7   73.84    0.92   0
  -4   5  12  288.68    2.66   0
  -3  -7   7  652.62    1.34   0
  -3   4   7  247.75    1.56   0
  -2   2   3   72.74    0.63   0
  -2   3   4  410.93    1.51   0
  -1  -6   3    0.90    0.82   0
  -1   2   2   76.04    0.54   0
  -1   5   6    7.55    1.34   0
   0  -8   5   15.79    1.20   0
   0  -3   0    0.92    0.45   0
   0   3   2  382.80    1.04   0
   1  -8   4  201.51    1.71   0
   1   6   6  514.85    2.23   0
   2  -8   3  356.24    2.03   0
   2  -4  -1  655.92    1.69   0
   2   5   3  130.64    1.12   0
   2   6   5   81.21    1.36   0
   2   7   8  135.66    1.98   0
   3  -3  -2  285.44    1.25   0
   3   0  -2    2.02    0.36   0
   4   7   6  311.96    1.97   0
   5  -8   1   26.20    1.37   0
   5  -5  -2   48.36    1.42   0
   5  -3  -3   44.79    0.86   0
   5   0  -3  865.86    1.42   0
   6  -4  -3   15.47    1.32   0
   7  -7  -1   35.24    1.95   0
   7  -6  -2  501.97    2.62   0
   8  -8   0   16.87    1.98   0
   8  -5  -3  108.33    1.93   0
   8  -3  -4  409.74    1.80   0
  10  -4  -4   35.35    1.37   0
  11  -4  -4   21.75    1.82   0
  11   1  -4  448.74    1.72   0
  12  -4  -4   51.83    2.00   0
  13  -4  -4   26.49    1.70   0
  13   5   0    5.34    0.54   0
  15  -3  -4  156.70    2.21   0
  15   0  -4    3.65    1.67   0
  15   3  -2  174.88    1.69   0
  -8   0  12    4.98    1.40   0
  -8   1  14   47.02    1.83   0
  -7   2  12   61.55    1.46   0
  -7   3  15   14.37    2.23   0
  -6  -6  11   41.23    0.42   0
  -6   3  11  354.39    2.13   0
  -6   4  14   46.05    2.15   0
  -5   1   6 1996.92    2.91   0
  -5   2   7   65.92    1.04   0
  -4   0   4 3214.81    2.67   0
  -4   5  11    8.27    1.93   0
  -3   2   4  523.96    1.55   0
  -3   3   5   72.52    1.23   0
  -3   5   9  463.69    2.25   0
  -2   5   7   57.25    1.56   0
  -1   4   4 1157.41    2.38   0
   0   4   3  220.20    1.19   0
   0   6   7  609.25    2.30   0
   0   7  11    8.26    1.47   0
   1   7   9  432.52    2.37   0
   3  -6   0   30.93    1.28   0
   3   6   4  778.27    2.12   0
   4  -8   2   30.88    1.59   0
   4  -4  -2    8.25    1.09   0
   5  -6  -1    7.48    1.40   0
   5   2  -2  185.85    0.47   0
   6  -8   1  200.01    2.31   0
   8  -7  -1    9.92    2.01   0
   8  -6  -2    4.76    1.84   0
   9  -5  -3  195.75    2.19   0
   9  -3  -4  136.02    1.37   0
   9   0  -4   -1.13    1.00   0
  13  -5  -3   15.69    2.35   0
  13  -3  -4  124.27    2.33   0
  14  -3  -4    2.58    1.59   0
  14   0  -4  391.54    2.37   0
  14   2  -3   56.93    1.36   0
  15  -2  -4    0.29    1.54   0
  15  -1  -4  436.13    2.59   0
  -8  -3  12  121.09    1.28   0
  -8  -1  11  214.38    1.59   0
  -8   1  13  267.13    2.21   0
  -7   0   9   71.02    1.00   0
  -7   3  14   57.90    1.69   0
  -6  -5   9   64.53    0.48   0
  -6   0   7   -0.60    0.66   0
  -6   3  10  366.32    2.39   0
  -6   4  13   -1.01    2.02   0
  -5   3   8  656.74    2.26   0
  -4  -7   9    2.40    0.48   0
  -4  -6   7  241.04    0.64   0
  -3   6  12  233.79    2.57   0
  -2   4   5   69.22    1.00   0
  -1   6   8   63.79    1.37   0
   0   7  10    0.52    1.77   0
   1   3   1  122.45    0.56   0
   1   4   2  545.06    1.39   0
   2  -7   2  305.59    1.77   0
   3  -2  -2  372.82    1.13   0
   3   5   2  302.78    1.17   0
   5  -1  -3  100.60    0.75   0
   6  -5  -2  678.66    2.47   0
   7  -8   1   -5.10    1.88   0
   7  -4  -3  123.28    1.30   0
   7   7   4   19.04    0.99   0
   9  -7  -1   47.28    1.70   0
   9  -6  -2  456.78    2.83   0
   9  -2  -4  237.29    1.73   0
   9  -1  -4  596.88    2.06   0
  10  -7  -1    4.49    2.14   0
  10  -6  -2    0.44    2.08   0
  10  -5  -3   78.86    1.61   0
  10   0  -4  139.43    1.37   0
  11  -6  -2  230.25    2.70   0
  11  -5  -3   99.87    1.83   0
  11  -3  -4  170.45    1.73   0
  11   0  -4    3.51    1.23   0
  12  -6  -2    1.52    2.40   0
  12  -3  -4   85.22    1.60   0
  12   0  -4  334.30    1.94   0
  13  -2  -4   27.74    1.91   0
  13  -1  -4  311.00    2.26   0
  13   0  -4    3.46    1.08   0
  14  -2  -4  395.31    2.48   0
  14  -1  -4   13.35    1.37   0
  14   4  -1   -2.27    1.03   0
  -9  -1  15   11.93    1.65   0
  -8  -4  13   47.54    1.07   0
  -8   0  11   -1.32    1.33   0
  -8   1  12   46.31    1.73   0
  -8   2  15   57.07    1.69   0
  -7   3  13  134.65    1.82   0
  -6  -3   7  170.80    0.78   0
  -6   4  12   19.79    2.00   0
  -5  -1   5  350.49    1.01   0
  -4   2   5  267.86    1.25   0
  -4   3   6   80.83    1.41   0
  -3   4   6  743.89    2.41   0
  -3   6  11   -0.31    2.00   0
  -2   6   9  811.53    3.15   0
  -1   7  11   95.86    2.24   0
   0   7   9    2.01    1.67   0
   2  -5   0  127.87    1.21   0
   2   1  -1 4692.02    1.03   0
   3  -8   3   45.71    1.61   0
   3  -1  -2   79.92    0.63   0
   3   7   6   -1.42    1.30   0
   4   6   3  800.80    1.95   0
   5  -8   2   17.30    1.68   0
   6  -7   0   82.06    1.48   0
   6  -6  -1  369.18    2.31   0
   6  -3  -3  554.80    1.79   0
   6   6   2   -2.04    0.72   0
   8  -4  -3   90.26    1.68   0
  10  -2  -4  494.24    2.03   0
  10  -1  -4   39.83    1.33   0
  12  -2  -4  496.43    2.33   0
  14  -4  -3  158.40    2.70   0
  14   3  -2    9.18    1.05   0
  -9   0  15   45.55    1.79   0
  -8   2  13   33.65    1.93   0
  -7   1   9  289.97    1.56   0
  -7   2  10   42.29    1.56   0
  -6   1   7   75.17    1.22   0
  -6   2   8  436.25    1.82   0
  -6   3   9   29.70    1.53   0
  -5  -4   6   10.54    0.22   0
  -5   0   5 2343.55    2.59   0
  -5   4   9    8.22    1.22   0
  -5   5  12    1.86    1.45   0
  -3   1   3  194.88    0.77   0
  -2  -7   6  233.49    1.16   0
  -2   1   2 5807.53    3.10   0
  -1   6   7   -2.92    1.51   0
  -1   7  10   11.22    1.80   0
   0  -2   0  266.72    0.63   0
   0   5   4 1212.82    2.56   0
   1  -7   3  610.07    2.08   0
   1   6   5    9.96    0.91   0
   2  -8   4   20.10    1.35   0
   2  -6   1  639.23    2.04   0
   2   6   4   13.15    1.02   0
   4  -6   0  122.97    1.64   0
   4  -5  -1   72.68    1.07   0
   5  -4  -2  514.84    1.97   0
   6  -2  -3   49.58    1.05   0
   6   0  -3    2.02    0.62   0
   6   7   4  164.72    1.32   0
   7  -7   0   -5.26    1.80   0
   7  -5  -2   39.44    1.54   0
   7  -3  -3   45.34    1.28   0
   9  -4  -3  231.96    2.07   0
  10  -4  -3  384.55    2.52   0
  11  -4  -3   59.53    1.96   0
  12  -4  -3   18.35    2.14   0
  13  -4  -3  115.21    2.01   0
  15  -3  -3  156.76    2.28   0
  -9  -1  13   23.25    1.41   0
  -9   0  14   -2.49    1.19   0
  -8  -3  11  260.63    1.36   0
  -8  -1  10  130.70    1.38   0
  -8   1  11  222.20    1.91   0
  -8   2  12   33.37    1.74   0
  -7   0   8    3.05    1.05   0
  -7   3  11   -0.36    1.80   0
  -7   4  14  234.10    2.70   0
  -5   2   6  308.85    1.43   0
  -5   3   7  328.53    1.90   0
  -5   5  11  133.45    1.81   0
  -4   1   4   14.98    0.73   0
  -4   5   9   21.23    1.30   0
  -4   6  12    6.18    2.14   0
  -3   6  10  109.07    1.69   0
  -2  -3   2   39.95    0.32   0
  -2   5   6  562.90    2.06   0
  -2   6   8    3.86    1.66   0
  -1  -8   7    5.71    0.90   0
   0  -8   6    2.15    1.17   0
   0  -7   4  601.79    1.88   0
   0   7   8  154.89    1.92   0
   1   5   3  339.67    1.45   0
   1   7   7   74.40    1.76   0
   2   7   6  694.74    2.54   0
   3  -4  -1  329.28    1.46   0
   4  -8   3  153.91    1.90   0
   4  -3  -2  299.97    1.22   0
   4   4   0   51.65    0.44   0
   5  -7   1  502.39    2.52   0
   6  -8   2   13.31    1.39   0
   7  -6  -1   63.82    1.44   0
   8  -7   0  193.23    2.04   0
   8  -6  -1  103.69    2.00   0
   8  -5  -2  833.76    3.02   0
   9  -7   0   -3.53    2.18   0
  10  -7   0  289.71    3.07   0
  12  -5  -2  262.71    2.76   0
  12   5   0  240.75    0.85   0
  13  -5  -2   18.43    1.86   0
  13   3  -2   69.02    1.06   0
  13   4  -1  138.30    1.16   0
  14  -3  -3   22.83    1.71   0
  15  -2  -3   12.43    1.72   0
  15  -1  -3   21.33    2.12   0
  15   0  -3    5.69    1.80   0
  -9  -2  13  159.37    1.61   0
  -9   0  13  191.69    1.92   0
  -9   1  14   75.56    1.86   0
  -8  -4  12    4.01    0.86   0
  -8  -2  10  257.89    1.43   0
  -8   0  10  448.94    1.99   0
  -8   3  14   92.07    2.25   0
  -7  -5  11   68.53    0.65   0
  -7  -2   8   73.94    0.88   0
  -7   4  13   83.69    2.16   0
  -6   4  10   36.00    1.89   0
  -3   5   7  433.94    1.97   0
  -3   6   9    2.83    1.81   0
  -1   1   1   77.10    0.43   0
  -1   7   9  227.77    2.26   0
   1  -6   2  394.36    1.63   0
   1  -5   1  983.74    2.03   0
   2   4   1 1069.38    1.57   0
   3  -7   2    3.78    0.98   0
   3   7   5    1.75    1.16   0
   5  -6   0  164.51    1.75   0
   5  -5  -1  606.15    2.30   0
   6  -4  -2   -0.13    1.27   0
   7  -8   2   -2.22    1.47   0
   7  -2  -3 2421.68    3.44   0
   8   3  -2  514.13    0.93   0
   9  -6  -1    3.59    1.51   0
   9  -5  -2   64.48    1.48   0
   9  -3  -3   29.14    1.49   0
  10  -6  -1    1.54    2.02   0
  10  -5  -2  193.17    1.94   0
  11  -6  -1   12.12    2.22   0
  11  -5  -2   -3.29    1.54   0
  12  -6  -1   35.34    1.84   0
  12  -3  -3  311.82    2.58   0
  12   3  -2  206.46    1.30   0
  13  -3  -3  200.85    2.11   0
  13   1  -3   65.78    1.51   0
  14  -2  -3   54.53    2.14   0
  14   0  -3    1.63    1.70   0
  15   2  -2    8.24    1.44   0
  -9  -3  14   92.07    1.29   0
  -9  -1  12    0.81    1.27   0
  -8   2  11    6.13    1.67   0
  -8   3  13   88.61    1.72   0
  -7   1   8 1779.50    3.22   0
  -7   3  10  104.68    1.91   0
  -7   4  12  302.97    2.64   0
  -6   0   6 2235.86    2.82   0
  -6   2   7  277.92    1.73   0
  -6   3   8   29.02    1.55   0
  -6   5  12  297.26    2.74   0
  -5   1   5  353.43    1.25   0
  -3  -3   3   57.49    0.19   0
  -3   3   4  161.00    1.07   0
  -3   4   5  371.89    1.83   0
  -2   3   3  962.99    1.86   0
  -2   4   4  316.06    1.56   0
  -2   7  10   31.52    1.99   0
  -1   4   3  451.03    1.53   0
  -1   6   6  568.72    2.38   0
   1   2   0  402.06    0.63   0
   2   5   2  110.27    0.93   0
   3  -8   4  151.79    1.87   0
   3  -6   1   10.15    1.28   0
   3  -5   0  367.52    1.69   0
   4   5   1   43.38    0.60   0
   5  -8   3   43.05    1.84   0
   7  -1  -3   37.57    0.95   0
   7   0  -3  639.13    1.58   0
   8   1  -3  988.68    1.74   0
   9   7   3  273.16    1.14   0
  10  -3  -3  380.99    1.99   0
  11  -3  -3   91.40    1.57   0
  13  -2  -3  149.57    2.18   0
  13   0  -3  653.29    2.69   0
  14  -4  -2    4.10    1.83   0
  14  -1  -3   86.96    1.65   0
  15  -3  -2  166.12    2.84   0
  -9  -2  12  114.07    1.37   0
  -9   0  12    1.55    1.10   0
  -9   2  14    1.21    1.41   0
  -6  -2   6  985.23    1.55   0
  -5   5   9  632.35    2.84   0
  -4   3   5 1703.63    2.88   0
  -4   4   6   76.49    1.54   0
  -4   6  10   47.25    1.53   0
  -3  -6   6  137.26    0.73   0
  -2   5   5   73.32    1.37   0
  -2   6   7  284.90    1.82   0
  -1   3   2 1230.17    1.90   0
  -1   7   8    4.41    1.58   0
   0  -6   3   63.71    0.96   0
   0   7   7    9.00    1.59   0
   2  -8   5    0.36    1.27   0
   2  -7   3   29.64    1.29   0
   2  -2  -1  290.50    0.91   0
   2   3   0   22.05    0.33   0
   2   8   8   16.50    1.68   0
   4  -7   2   16.34    1.59   0
   4  -4  -1  732.71    2.06   0
   4   7   4  267.61    1.64   0
   5  -3  -2  301.50    1.32   0
   6  -8   3  121.65    2.21   0
   6  -6   0    0.38    1.56   0
   6  -5  -1  126.72    1.33   0
   7  -7   1  528.11    2.65   0
   7  -4  -2 1013.45    2.65   0
   8  -7   1   -0.54    2.05   0
   8  -4  -2   25.08    1.56   0
   8  -2  -3   72.65    1.03   0
   9  -7   1  264.91    2.78   0
   9  -2  -3  611.86    2.27   0
   9   1  -3  462.57    1.49   0
   9   3  -2    2.55    0.54   0
  10  -7   1   44.12    2.38   0
  10  -2  -3    7.29    1.41   0
  10   1  -3  863.57    2.10   0
  10   3  -2  389.88    1.19   0
  11  -2  -3  118.83    1.81   0
  11   1  -3   22.14    1.10   0
  11   3  -2    6.59    0.71   0
  12  -2  -3   83.32    1.52   0
  13  -5  -1   36.47    2.59   0
  14   2  -2  105.78    1.61   0
  -9  -3  13   12.87    1.02   0
  -9   1  12    1.68    1.16   0
  -9   2  13  156.82    2.14   0
  -8  -1   9  394.96    1.68   0
  -8   0   9   -0.72    1.19   0
  -7   2   8   79.79    1.49   0
  -7   3   9  146.01    1.87   0
  -7   4  11  146.38    1.83   0
  -6   1   6  260.18    1.22   0
  -6   5  11  100.65    1.75   0
  -5   3   6  587.37    1.96   0
  -3  -7   8   -0.15    0.63   0
  -3   2   3  933.62    1.69   0
  -3   5   6  277.84    1.63   0
  -3   7  11  127.20    1.85   0
  -2  -6   5  117.87    0.90   0
  -2   7   9   31.45    1.92   0
  -1  -6   4  629.33    1.57   0
  -1   5   4  122.60    1.09   0
   0  -5   2  147.11    0.84   0
   0  -1   0    2.47    0.15   0
   0   4   2  654.62    1.57   0
   1  -8   6  162.85    1.53   0
   1  -3   0 2555.53    2.38   0
   2  -4   0  528.38    1.53   0
   2   7   5   26.57    1.30   0
   3   8   7   75.30    1.64   0
   4  -8   4   26.97    1.77   0
   4  -1  -2   27.15    0.61   0
   4   0  -2   19.09    0.46   0
   7  -8   3    3.25    1.99   0
   7  -6   0  437.13    2.27   0
   7  -5  -1  108.02    1.43   0
   7   7   3  292.08    1.26   0
   8  -6   0   10.14    1.81   0
   8  -1  -3  992.37    2.16   0
   8   0  -3    3.10    0.64   0
   9  -4  -2  321.25    1.97   0
   9  -1  -3  479.10    1.90   0
   9   0  -3  701.88    1.95   0
  11  -6   0  491.27    3.49   0
  11  -5  -1   44.77    2.23   0
  11  -4  -2  120.44    1.77   0
  11  -1  -3   22.43    1.50   0
  11   0  -3  775.98    2.45   0
  11   5   0   77.62    0.59   0
  12  -6   0    8.15    1.89   0
  12  -5  -1    3.77    2.20   0
  12  -1  -3  195.39    1.65   0
  12   0  -3    0.95    0.97   0
  15  -2  -2    6.84    1.77   0
 -10  -1  14   53.98    1.55   0
 -10   0  14   71.58    1.82   0
  -9  -1  11    2.71    1.20   0
  -9   0  11 1124.10    2.81   0
  -9   2  12  111.29    1.89   0
  -9   3  14   85.33    2.20   0
  -8   1   9  381.61    2.00   0
  -8   3  11  253.82    1.96   0
  -7  -4   9   59.94    0.61   0
  -7  -3   8  314.99    1.01   0
  -7  -1   7  106.53    1.02   0
  -7   0   7  313.35    1.46   0
  -7   4  10  320.48    2.43   0
  -7   5  13    5.20    1.53   0
  -6   3   7  176.41    1.71   0
  -6   5  10  242.78    2.45   0
  -5   2   5  230.23    1.22   0
  -5   6  11    2.85    1.45   0
  -4   5   7   15.02    1.11   0
  -4   6   9  457.83    2.38   0
  -3   7  10    5.47    1.93   0
  -2   2   2 1716.79    2.00   0
  -1  -8   8    7.00    0.96   0
   0  -8   7   58.55    1.22   0
   0   5   3  254.58    1.36   0
   1   8   8   12.18    1.60   0
   2  -5   1   44.24    1.02   0
   3  -7   3  336.36    2.02   0
   3  -3  -1  448.92    1.30   0
   4  -6   1  913.03    2.53   0
   4  -5   0  122.74    1.18   0
   4   6   2    3.19    0.85   0
   4   8   6    2.96    1.37   0
   5  -8   4   74.26    1.92   0
   5  -7   2   49.76    1.35   0
   6  -3  -2  979.39    2.25   0
   6   7   3    7.80    0.93   0
   8  -5  -1   22.63    1.31   0
   9  -6   0  291.42    2.26   0
   9  -5  -1   12.93    1.37   0
  10  -6   0   11.29    1.66   0
  10  -5  -1   96.28    1.71   0
  10  -1  -3  877.78    2.39   0
  10   0  -3    0.13    0.81   0
  11   4  -1  100.93    0.86   0
  13  -3  -2   66.42    1.81   0
  13   2  -2  253.21    1.75   0
  14  -4  -1   -0.95    2.43   0
  15  -1  -2   59.49    1.81   0
  15   0  -2   -3.43    1.42   0
  -9  -3  12   -2.15    1.05   0
  -9  -2  11  250.63    1.50   0
  -9   1  11    3.04    1.09   0
  -8  -4  11   11.18    0.75   0
  -8   4  12    6.45    2.01   0
  -7   5  12    1.05    1.51   0
  -6   2   6  960.29    2.42   0
  -6   4   8  380.52    2.32   0
  -6   6  12   46.38    2.13   0
  -5  -6   9   34.59    0.37   0
  -5   5   8   86.73    1.83   0
  -5   6  10  180.20    2.37   0
  -4   7  11    9.29    1.99   0
  -2  -7   7    0.86    0.80   0
  -2   6   6   23.79    1.45   0
  -2   7   8   43.16    1.86   0
  -1  -5   3  295.86    1.04   0
  -1   6   5  368.02    1.98   0
  -1   7   7  260.66    2.08   0
   0  -7   5    0.83    0.94   0
   0   3   1    5.30    0.51   0
   0   7   6  322.85    2.10   0
   2   8   7    8.46    1.47   0
   3  -8   5    1.50    1.44   0
   3   7   4   10.85    1.09   0
   5  -6   1   61.26    1.64   0
   5  -4  -1  254.14    1.37   0
   5  -2  -2  186.60    1.00   0
   6  -8   4   48.01    2.09   0
   6  -7   2    2.02    1.35   0
   6   2  -2   67.80    0.43   0
   7  -7   2    8.64    1.97   0
   7  -3  -2    8.69    0.90   0
  11  -3  -2    5.90    1.83   0
  12  -3  -2  206.78    2.03   0
  13  -5   0    7.16    2.48   0
  14  -1  -2   75.86    2.24   0
  14   0  -2  288.62    2.41   0
  14   1  -2   81.36    1.75   0
 -10  -1  13  174.16    1.84   0
 -10   0  13    1.92    1.13   0
 -10   1  13  173.33    2.07   0
 -10   2  14   73.92    2.08   0
  -9   0  10   -3.29    1.21   0
  -8   2   9  110.69    1.67   0
  -8   3  10    3.44    1.26   0
  -7  -2   7    9.68    0.77   0
  -7   3   8  320.79    2.09   0
  -6   5   9   63.09    1.93   0
  -4   4   5   93.29    1.45   0
  -4   6   8   53.07    1.84   0
  -3   4   4  792.92    2.21   0
  -3   7   9  228.89    2.31   0
   1  -6   3   78.57    1.11   0
   1   5   2  101.93    0.96   0
   1   7   5    7.00    1.30   0
   2  -8   6   -1.18    1.31   0
   2  -1  -1 4982.32    2.62   0
   3   5   1 1710.15    2.10   0
   4  -8   5   49.45    1.76   0
   4  -7   3   13.16    1.53   0
   5  -5   0  101.72    1.19   0
   5   7   3  323.80    1.49   0
   6  -6   1  535.99    2.64   0
   6  -4  -1   59.03    1.40   0
   8  -7   2   47.53    1.72   0
   8  -3  -2  530.35    2.02   0
   8   6   1  305.60    0.74   0
   9  -7   2   26.47    1.78   0
   9  -3  -2    3.54    1.06   0
  10  -3  -2  385.56    2.10   0
  10   4  -1   20.48    0.60   0
  11  -6   1   -6.38    2.35   0
  12  -5   0  256.73    3.07   0
  12  -4  -1    2.03    2.07   0
  12   2  -2   98.96    1.29   0
  13   1  -2  320.94    2.04   0
  14  -3  -1   73.64    2.65   0
  15   2  -1  120.33    1.91   0
  -9  -1  10  104.16    1.38   0
  -8  -1   8   66.48    1.03   0
  -8   0   8  683.76    2.05   0
  -8   4  11   12.49    1.43   0
  -7   4   9   59.53    1.44   0
  -6   6  11   44.64    1.67   0
  -5   0   4    1.27    0.60   0
  -5   6   9   34.78    1.95   0
  -4   0   3   -1.34    0.46   0
  -4   3   4  919.04    2.24   0
  -4   5   6  699.85    2.58   0
  -3   5   5  270.59    1.55   0
  -2  -5   4  902.59    1.46   0
  -2  -4   3  283.75    0.75   0
  -2   4   3  295.25    1.44   0
  -2   5   4  849.33    2.37   0
  -1  -2   1  877.06    0.79   0
  -1   2   1  881.90    1.29   0
   1  -8   7   -0.18    1.22   0
   1   4   1   71.35    0.70   0
   1   8   7    3.41    1.59   0
   2  -7   4  242.66    1.51   0
   3  -6   2   26.13    0.98   0
   4  -3  -1  561.96    1.65   0
   5  -8   5   66.11    1.97   0
   5  -1  -2  537.72    1.28   0
   5   8   5   60.06    1.23   0
   7  -4  -1  245.28    1.88   0
   8  -6   1  308.49    2.62   0
   8   4  -1   22.60    0.33   0
   9  -6   1    5.69    2.12   0
   9   4  -1   98.66    0.59   0
  10  -6   1  122.46    2.52   0
  11  -5   0   81.37    2.51   0
  11  -2  -2   54.12    1.73   0
  12  -2  -2   98.42    1.64   0
  13   0  -2   -1.63    1.70   0
  14  -4   0   -0.57    2.78   0
  15  -2  -1  119.17    2.23   0
 -10  -2  13    6.76    1.14   0
 -10  -1  12   35.83    1.39   0
 -10   0  12    9.63    1.10   0
 -10   2  13    2.64    1.31   0
  -9  -4  13   26.01    0.87   0
  -9   2  10  253.13    2.04   0
  -9   4  13   21.48    1.61   0
  -8   1   8   63.57    1.05   0
  -8   3   9  241.26    2.12   0
  -8   5  12  293.28    2.71   0
  -6   0   5    4.73    0.74   0
  -6   3   6  278.69    1.83   0
  -6   4   7 1028.32    3.08   0
  -5  -1   4  222.41    0.76   0
  -5   1   4  230.64    1.14   0
  -5   5   7  795.55    2.67   0
  -4   1   3 3779.56    3.08   0
  -3   3   3   57.44    0.80   0
  -2   7   7   -2.57    1.55   0
  -1   7   6   20.94    1.53   0
   0  -8   8   26.63    1.23   0
   2   7   4  243.32    1.60   0
   2   8   6    0.34    1.41   0
   3  -8   6  137.40    1.93   0
   3  -5   1 1647.92    2.84   0
   3  -2  -1   15.73    0.62   0
   3   4   0   12.70    0.44   0
   4   8   5   52.93    1.33   0
   5  -7   3  322.89    2.04   0
   5   0  -2   -0.14    0.51   0
   6  -7   3    8.69    1.89   0
   6   5   0  481.69    0.74   0
   7  -2  -2  499.60    1.66   0
   7   6   1   10.21    0.49   0
   8  -5   0  613.88    2.83   0
   8  -2  -2   18.98    1.25   0
   9  -5   0    8.79    1.85   0
   9  -4  -1  107.44    1.55   0
   9  -2  -2  291.55    1.86   0
  10  -5   0   99.92    1.80   0
  10  -2  -2   41.06    1.61   0
  10   5   0   95.37    0.54   0
  12  -1  -2    2.11    1.70   0
  12   1  -2    2.26    1.34   0
  13  -3  -1   84.34    1.95   0
  15  -1  -1   19.48    1.73   0
  15   0  -1  218.26    2.71   0
  15   1  -1   12.14    1.78   0
 -10   2  12    8.66    1.69   0
 -10   3  13   88.61    2.09   0
  -9  -3  11    7.44    0.93   0
  -9  -2  10  252.49    1.41   0
  -9   4  12  164.60    2.45   0
  -8  -3   9  242.51    1.10   0
  -8   2   8  633.77    2.40   0
  -7   4   8   74.92    1.80   0
  -6  -1   5  834.31    1.51   0
  -6   1   5  806.50    1.81   0
  -6   5   8    1.41    1.68   0
  -6   6  10    1.20    1.42   0
  -4  -1   3 3954.27    2.22   0
  -4   6   7  244.59    1.80   0
  -3   0   2    0.45    0.36   0
  -3   6   6  133.69    1.43   0
  -2   3   2   40.18    0.79   0
  -2   6   5  112.35    1.29   0
  -1   4   2 1054.95    2.01   0
  -1   5   3  293.90    1.33   0
  -1   8   8    6.30    1.73   0
   0  -6   4   11.79    0.91   0
   0   7   5    2.67    1.37   0
   0   8   7   58.96    1.79   0
   2  -3   0   22.11    0.69   0
   3  -7   4    9.88    1.40   0
   4  -6   2    3.16    1.02   0
   4   7   3   12.25    0.90   0
   6  -1  -2  169.05    1.08   0
   7  -7   3  297.42    2.34   0
   9  -7   3  298.28    2.71   0
  12  -3  -1  353.52    2.45   0
  12   0  -2   67.24    1.26   0
  13  -4   0  466.72    3.15   0
  14   2  -1   14.18    1.42   0
 -10   0  11    0.09    1.43   0
  -9   0   9  847.57    2.43   0
  -9   3  10   93.77    1.86   0
  -8  -2   8  625.07    1.61   0
  -8   5  11    7.18    1.94   0
  -7   0   6   -0.70    0.64   0
  -7   1   6  544.28    1.81   0
  -7   3   7  183.18    1.46   0
  -7   5   9  429.02    2.73   0
  -7   6  11   13.47    2.13   0
  -6   2   5  152.29    1.32   0
  -5   2   4  113.71    1.18   0
  -5   6   8    0.71    1.33   0
  -5   7  10    3.37    1.88   0
  -3   1   2   80.18    0.52   0
   0  -7   6  315.29    1.61   0
   0  -3   1    4.83    0.31   0
   2  -8   7    8.67    1.40   0
   2  -6   3  120.20    1.12   0
   4  -8   6    0.29    1.28   0
   4  -7   4  251.91    2.13   0
   5  -6   2   46.66    1.28   0
   6  -3  -1  192.40    1.46   0
   6   0  -2   78.44    0.76   0
   6   1  -2  157.69    0.71   0
   6   6   1  519.22    1.11   0
   7  -1  -2    5.42    0.93   0
   9  -1  -2   25.55    1.23   0
  10  -6   2   27.44    2.51   0
  10  -1  -2    2.36    1.30   0
  11  -5   1  234.50    2.91   0
  11  -3  -1   14.16    1.47   0
  11   0  -2    0.32    1.37   0
  11   1  -2   15.81    0.84   0
  12  -4   0   53.15    1.89   0
  13  -2  -1  238.45    2.24   0
  13   4   0  480.54    1.91   0
  14  -3   0  114.93    2.29   0
  14  -1  -1  227.40    2.24   0
  15  -2   0   43.49    2.55   0
 -11   0  13  272.88    2.13   0
 -10  -3  13   85.53    1.26   0
 -10  -1  11  609.35    2.28   0
 -10   2  11    8.92    1.68   0
 -10   3  12   47.90    1.90   0
  -9   2   9  305.03    2.13   0
  -9   4  11  227.17    2.08   0
  -8   3   8   33.78    1.64   0
  -8   4   9  315.82    2.39   0
  -7   2   6   62.74    1.32   0
  -6  -3   6  268.81    0.68   0
  -6   6   9   83.00    1.68   0
  -5   4   5  328.40    1.93   0
  -5   5   6   42.43    1.60   0
  -4   4   4  205.27    1.57   0
  -4   5   5   17.47    1.42   0
  -4   7   8    6.73    1.83   0
  -3  -7   9  227.97    1.13   0
  -3   7   7  644.14    2.81   0
  -2   7   6  217.43    2.03   0
  -2   8   8   23.54    1.74   0
  -1  -7   7  257.78    1.49   0
  -1  -6   5  347.29    1.32   0
   0   5   2  147.90    1.13   0
   1  -8   8   19.29    1.35   0
   1   7   4    2.44    1.16   0
   2   5   1   44.13    0.72   0
   3   7   3  329.19    1.51   0
   5  -7   4    6.17    1.80   0
   5  -5   1  634.20    2.40   0
   5  -4   0  688.05    2.19   0
   6  -6   2   -1.37    1.26   0
   6   8   4   40.44    1.12   0
   7  -6   2   25.98    1.88   0
   7   1  -2    3.87    0.60   0
   8  -3  -1 1113.18    3.00   0
   9  -6   2   32.99    1.72   0
   9  -3  -1    3.76    1.55   0
  10  -3  -1  264.47    1.95   0
  10   0  -2  156.68    1.52   0
  12  -2  -1    6.27    2.03   0
  13  -3   0    5.41    2.37   0
  13  -1  -1    2.57    1.92   0
  13   2  -1  254.62    1.92   0
  15   2   0   45.12    1.58   0
 -11  -1  13  148.39    1.67   0
  -9   5  12    5.24    2.12   0
  -8  -4  10   35.00    0.61   0
  -8   0   7   -0.37    0.74   0
  -8   1   7   17.65    0.88   0
  -8   5  10  371.00    2.72   0
  -7  -5  10   31.62    0.31   0
  -7   6  10   54.03    2.03   0
  -6   4   6  430.53    1.95   0
  -6   5   7   -1.66    1.23   0
  -5   6   7   23.48    1.67   0
  -5   7   9  214.39    2.36   0
  -4  -6   8   52.84    0.69   0
  -4   6   6    9.19    1.59   0
  -3   2   2  384.94    1.16   0
  -3   5   4   31.73    1.00   0
  -3   6   5   44.43    1.49   0
  -2  -7   8   42.54    0.89   0
   0   6   3   64.16    0.93   0
   0   8   6    2.44    1.43   0
   2  -4   1 1046.79    2.01   0
   2   6   2   51.40    0.90   0
   2   8   5    2.47    1.28   0
   3  -6   3   -0.28    1.26   0
   4  -2  -1  492.46    1.28   0
   5   8   4   71.44    1.27   0
   6  -7   4  155.99    1.91   0
   6  -5   1   10.33    1.45   0
   6  -4   0  300.52    1.83   0
   7  -5   1  106.04    1.86   0
   7  -4   0  356.69    2.11   0
   7   0  -2   -1.65    0.55   0
   8  -7   4   26.46    1.79   0
   8  -5   1  114.17    2.10   0
   8   0  -2  155.61    1.17   0
   8   1  -2   24.02    0.80   0
   9  -5   1  332.68    2.30   0
   9   0  -2    2.09    0.75   0
   9   1  -2   28.14    0.71   0
  11  -6   3    6.84    2.74   0
  11  -2  -1 1094.85    3.51   0
  12  -5   2  270.30    3.35   0
  13  -4   1   79.84    2.31   0
  13   0  -1  488.87    2.74   0
  13   1  -1    1.99    1.53   0
  14  -2   0    2.71    2.49   0
 -11   0  12   -3.01    1.40   0
 -10   0  10   -0.90    1.31   0
 -10   1  10   25.95    1.14   0
 -10   3  11  217.12    1.93   0
 -10   4  12   12.64    2.10   0
  -9   4  10  272.35    2.13   0
  -8   2   7  194.36    1.39   0
  -7   4   7   62.05    1.35   0
  -7   5   8   70.86    1.51   0
  -6   6   8   49.55    2.01   0
  -6   7  10  186.54    2.45   0
  -5   3   4  224.65    1.28   0
  -3  -6   7   15.61    0.67   0
  -2  -6   6   23.33    0.71   0
  -2   5   3  192.93    1.43   0
  -2   6   4   81.40    1.49   0
  -1   3   1  919.99    1.56   0
   0   4   1  909.64    1.67   0
   1  -7   6    1.35    1.18   0
   1  -6   4  736.80    2.09   0
   1   3   0 2500.76    1.91   0
   2  -8   8   12.11    1.60   0
   3  -3   0  893.93    1.81   0
   3  -1  -1   24.70    0.39   0
   4  -6   3  823.96    2.78   0
   5   5   0  102.87    0.52   0
   9   5   0    8.83    0.37   0
  10  -6   3  206.51    3.03   0
  12  -4   1   77.43    2.67   0
  12  -3   0  219.36    2.24   0
  12  -1  -1  741.85    3.15   0
  14  -3   1  178.85    3.05   0
  15  -2   1  141.32    2.60   0
  15   1   0    8.33    1.32   0
 -10  -1  10   25.78    1.23   0
 -10   2  10   31.44    1.24   0
  -9  -3  10   91.64    0.97   0
  -9  -2   9  313.45    1.39   0
  -9   0   8   -0.28    1.10   0
  -9   2   8   24.92    1.39   0
  -9   5  11    8.67    1.54   0
  -8   4   8  263.76    1.90   0
  -8   5   9    8.30    1.97   0
  -8   6  11   -3.10    1.54   0
  -7   3   6  702.90    2.24   0
  -7   6   9   31.65    2.03   0
  -5   7   8    7.78    1.78   0
  -4   3   3 1494.71    2.48   0
  -4   7   7    5.66    1.77   0
  -3   7   6    1.67    1.62   0
   2   7   3   31.60    1.06   0
   3  -5   2  302.37    1.65   0
   4  -7   5   44.30    1.84   0
   5  -6   3  103.48    1.84   0
   5  -2  -1 2190.35    2.78   0
   7   7   2   12.29    0.63   0
   8  -7   5   12.31    2.37   0
   8  -6   3  524.34    3.35   0
   9  -2  -1  744.65    2.62   0
  10  -2  -1   23.59    1.18   0
  11  -5   2   -0.81    1.88   0
  11  -3   0    4.18    2.02   0
  12   0  -1   -2.10    1.55   0
  13  -2   0    7.74    2.25   0
  14  -1   0  225.66    2.69   0
 -11  -2  13  192.27    1.61   0
 -11  -1  12  147.99    1.59   0
 -11   3  12   48.66    2.00   0
 -10   3  10  136.01    2.08   0
 -10   4  11   14.13    1.92   0
  -9   4   9   92.39    2.04   0
  -8   3   7    5.86    1.03   0
  -8   6  10    2.44    1.98   0
  -6  -2   5  144.87    0.64   0
  -6   5   6   75.26    1.80   0
  -6   7   9    4.96    2.01   0
  -5  -2   4  109.49    0.48   0
  -5   5   5  743.82    2.64   0
  -2   7   5    2.22    1.40   0
  -1  -5   4  122.54    0.85   0
  -1   5   2    9.18    0.93   0
  -1   6   3    0.51    1.16   0
  -1   8   6  376.92    2.28   0
   0  -7   7   14.64    1.19   0
   1   6   2  394.78    1.54   0
   2  -7   6  704.62    2.58   0
   2   4   0  536.75    1.03   0
   3   8   4  145.70    1.45   0
   4  -5   2   61.09    1.36   0
   4  -3   0  288.00    1.36   0
   4   6   1  926.97    1.67   0
   5  -7   5   87.34    1.66   0
   5   7   2   50.95    0.92   0
   6  -6   3  658.15    2.73   0
   7  -7   5  316.52    2.60   0
   7  -6   3   -0.26    1.47   0
  10  -5   2   19.17    1.82   0
  10  -3   0  348.90    2.61   0
  10   3  -1  267.07    1.27   0
  11  -1  -1  126.81    1.54   0
  14   0   0   25.02    2.06   0
  14   1   0  225.20    2.24   0
  14   2   0    2.30    1.48   0
  15  -1   1    4.73    2.15   0
 -11   0  11  284.29    2.03   0
 -10   0   9    4.63    1.19   0
 -10   1   9  345.80    2.02   0
 -10   2   9   17.45    1.52   0
  -9  -1   8  283.23    1.43   0
  -9   5  10   32.48    1.54   0
  -7  -2   6   61.27    0.66   0
  -7   0   5   93.59    0.98   0
  -7   1   5    5.69    0.71   0
  -7   2   5  837.36    2.26   0
  -7   4   6   26.10    1.58   0
  -7   5   7  445.47    2.28   0
  -6  -6  11   41.47    0.41   0
  -6   0   4 1437.58    2.07   0
  -6   1   4  175.82    0.98   0
  -6   4   5  282.63    1.64   0
  -6   6   7  354.79    2.44   0
  -5   4   4  724.66    2.36   0
  -5   6   6  444.85    2.21   0
  -4   5   4  984.16    2.53   0
  -4   6   5   92.29    1.63   0
  -3   3   2  290.50    1.14   0
   0  -6   5   41.40    1.01   0
   0   2   0  255.50    0.62   0
   1   5   1  973.04    1.83   0
   4  -4   1  813.40    2.23   0
   4  -1  -1  643.48    1.32   0
   5  -5   2  134.50    1.74   0
   8  -5   2   28.67    2.06   0
   9  -5   2   99.43    1.88   0
   9  -4   1   71.94    2.05   0
   9  -3   0  221.78    2.18   0
  10  -6   4   -0.01    2.07   0
  10  -1  -1  736.66    2.66   0
  11   0  -1  663.05    2.63   0
  11   2  -1 1086.85    2.59   0
  12  -4   2  142.22    3.05   0
  12  -2   0    4.07    1.56   0
  14  -3   2   44.01    2.57   0
  14  -2   1    1.77    1.71   0
  15   0   1  125.11    2.18   0
  15   2   1  123.58    1.71   0
 -12   0  13    4.79    1.60   0
 -12   1  13   99.03    1.59   0
 -10   4  10    7.57    1.83   0
 -10   5  11   16.41    2.05   0
  -8   0   6 1901.98    2.91   0
  -8   2   6  529.74    2.10   0
  -8   4   7  132.32    1.90   0
  -8   5   8  166.24    1.79   0
  -7   6   8   59.94    1.56   0
  -6   7   8    0.69    1.82   0
  -5   1   3  102.05    0.75   0
  -5   7   7  208.12    2.29   0
  -4   4   3   24.02    1.18   0
  -4   7   6   59.45    1.83   0
  -4   8   8   19.71    1.45   0
  -3  -7  10    5.57    0.88   0
  -3   5   3   13.85    1.23   0
  -2  -7   9   28.35    1.05   0
  -2   0   1    0.46    0.23   0
  -2   2   1  288.38    0.84   0
  -2   8   6    8.05    1.55   0
   1  -4   2  540.25    1.45   0
   2  -2   0 1382.58    1.68   0
   2   8   4   20.26    1.25   0
   3  -7   6    0.90    1.18   0
   3  -6   4  808.16    2.62   0
   3   0  -1 3331.55    2.03   0
   4  -7   6  304.19    2.40   0
   4   7   2   16.46    0.80   0
   6  -5   2   87.01    1.40   0
   6  -3   0   98.74    1.41   0
   7  -3   0  187.23    1.72   0
   8  -6   4   65.64    2.36   0
   8  -3   0  416.21    1.97   0
   9  -6   4    9.74    1.97   0
   9  -1  -1    0.59    1.31   0
  11  -5   3  400.07    3.15   0
  11  -2   0  349.75    2.69   0
  11   1  -1  126.78    1.52   0
  12  -3   1  104.69    2.13   0
  12   5   1   52.09    0.95   0
  13  -4   3   36.17    2.49   0
  13   0   0    0.67    1.92   0
 -11  -2  12   24.78    1.14   0
 -11  -1  11   20.04    1.22   0
 -10  -2  10   31.64    1.01   0
 -10  -1   9  350.15    1.70   0
  -9   1   7    1.06    1.20   0
  -9   2   7    8.49    1.37   0
  -9   4   8  123.40    1.95   0
  -9   5   9    4.12    1.88   0
  -8  -2   7  198.22    1.00   0
  -8   3   6  136.79    1.63   0
  -8   6   9  206.44    2.09   0
  -7   3   5  230.46    1.75   0
  -7   7   9  205.44    2.55   0
  -6   3   4  417.28    1.86   0
  -5   0   3  888.08    1.48   0
  -1  -6   6  559.49    1.70   0
  -1   4   1  197.87    1.06   0
   1  -6   5    9.91    1.06   0
   4   5   0  120.50    0.61   0
   5  -7   6    4.51    1.51   0
   5  -6   4  256.30    2.30   0
   6  -7   6  536.08    3.04   0
   6  -6   4   -3.66    1.92   0
   6  -4   1 1528.80    3.21   0
   7  -6   4  154.88    2.50   0
   7  -4   1   40.97    1.25   0
   8  -1  -1 1296.18    2.75   0
   9   3  -1    3.53    0.59   0
  10  -6   5  350.75    3.89   0
  10  -5   3   -0.76    1.87   0
  10   0  -1    4.04    1.28   0
  10   2  -1   26.03    0.97   0
  11  -4   2  112.29    2.19   0
  11  -3   1    5.93    2.17   0
  11   4   0  418.02    1.55   0
  12  -1   0   51.16    2.04   0
  13  -3   2  159.62    2.83   0
  13  -2   1  208.09    2.28   0
  13   1   0   -1.21    1.73   0
  13   2   0    6.79    1.46   0
 -12   0  12  135.33    1.89   0
 -12   1  12   12.46    1.27   0
 -12   2  12   53.79    1.47   0
 -11   0  10   -3.91    1.39   0
 -11   2  10   20.39    1.21   0
 -11   4  11   25.49    1.94   0
 -10  -3  11  217.34    1.25   0
 -10   4   9   72.51    1.96   0
 -10   5  10  243.63    2.56   0
  -9   0   7   18.17    0.82   0
  -9   3   7  430.30    2.32   0
  -9   6  10  305.82    2.47   0
  -7   5   6   17.45    1.67   0
  -7   6   7   57.51    1.94   0
  -6   5   5   63.60    1.64   0
  -6   6   6    4.82    1.72   0
  -5   3   3   48.15    1.17   0
  -5   6   5    3.76    1.54   0
  -4   8   7  286.19    2.46   0
  -3   4   2  873.56    2.11   0
  -2   3   1 1343.82    2.00   0
  -2   5   2 1187.82    2.47   0
  -2   7   4  211.56    1.82   0
  -1   8   5  120.05    1.46   0
   0   7   3   12.07    1.23   0
   2  -7   7    1.19    1.53   0
   3   7   2    3.52    0.83   0
   5   8   3   44.24    1.08   0
   9  -6   5    5.15    2.75   0
   9   0  -1  994.50    2.49   0
  10  -4   2  129.78    2.60   0
  10  -2   0  179.99    1.72   0
  10   1  -1  755.91    2.30   0
  11  -5   4  150.32    3.10   0
  12  -4   3  207.52    3.00   0
  14  -2   2   75.24    1.90   0
  14   0   1   -4.29    1.92   0
 -11   3  10   13.25    1.35   0
 -10   0   8  378.22    1.84   0
 -10   2   8  424.51    2.02   0
  -9  -2   8   25.35    0.85   0
  -8  -1   6    1.33    0.81   0
  -8   4   6  130.41    1.83   0
  -8   5   7    1.71    1.30   0
  -8   6   8    4.37    1.89   0
  -7   4   5  127.86    1.72   0
  -7   7   8   65.69    2.11   0
  -6   7   7   -3.06    1.87   0
  -5   5   4   27.61    1.07   0
  -5   7   6   35.08    1.83   0
  -4   6   4    6.74    1.43   0
  -3   8   6  180.52    2.03   0
  -2  -6   7  284.28    1.33   0
   1  -1   0 2153.13    1.46   0
   3  -7   7  126.39    2.06   0
   3  -5   3  591.48    2.09   0
   3  -2   0    0.63    0.61   0
   4  -7   7   17.81    1.86   0
   4   8   3  146.86    1.25   0
   7  -5   3  453.76    2.79   0
   8  -6   5  176.92    2.99   0
   8  -5   3   15.26    1.58   0
   8   3  -1 1130.27    1.63   0
   9  -4   2  197.55    2.56   0
   9  -2   0   30.95    1.18   0
  10  -3   1  156.60    1.95   0
  11  -1   0  135.28    1.68   0
  12  -3   2   55.56    2.42   0
  12  -2   1   85.74    1.91   0
  12   0   0    7.80    1.33   0
  14   1   1  290.70    2.39   0
  15   0   2    1.32    1.78   0
 -12   1  11  175.07    1.96   0
 -11  -2  11  288.77    1.70   0
 -11  -1  10    9.12    1.20   0
 -11   4  10   24.40    2.03   0
 -10   3   8   56.72    1.36   0
  -9  -3   9  132.43    0.94   0
  -9  -1   7    0.87    0.88   0
  -9   4   7   10.23    1.71   0
  -9   5   8   43.60    1.54   0
  -9   6   9   26.41    2.01   0
  -6   4   4  149.49    1.33   0
  -4   3   2  290.06    1.37   0
  -4   5   3    2.24    1.23   0
  -4   7   5   20.37    1.21   0
  -2   8   5   47.86    1.67   0
  -1  -7   9  219.17    1.59   0
  -1   7   3   32.91    1.27   0
   0   3   0   -0.11    0.31   0
   0   8   4    5.21    1.28   0
   1  -7   8   33.67    1.44   0
   1   4   0   11.67    0.51   0
   2   7   2  301.25    1.46   0
   3   5   0  366.72    0.99   0
   3   8   3   47.17    1.13   0
   4   0  -1    0.38    0.30   0
   5  -5   3  569.73    2.54   0
   7  -6   5   -1.41    2.32   0
   8  -4   2   41.40    1.97   0
   8  -2   0  273.57    1.86   0
   8   0  -1    0.86    0.72   0
   9  -3   1  758.86    2.88   0
   9   1  -1   -0.87    0.96   0
  10  -5   4    0.30    1.97   0
  11  -4   3   15.21    2.47   0
  11  -2   1  518.57    3.10   0
  13  -3   3  170.40    2.64   0
  13  -2   2   73.48    2.39   0
  15   1   2  164.82    2.04   0
 -12   0  11   -2.54    1.41   0
 -12   3  11  178.15    1.89   0
 -11   3   9  210.41    2.24   0
 -10   4   8   45.59    1.90   0
 -10   5   9   36.13    1.63   0
  -9   2   6    9.67    1.37   0
  -8   2   5  107.48    1.38   0
  -7   1   4  247.65    1.33   0
  -5   4   3  284.99    1.47   0
  -5   8   7   42.33    1.89   0
  -4  -2   3   11.10    0.21   0
  -4   0   2   21.97    0.36   0
  -4   8   6    2.72    1.67   0
  -3  -7  11  125.98    1.28   0
  -3  -6   8   -0.23    0.77   0
  -3   6   3  116.82    1.26   0
   0  -6   6   13.96    1.04   0
   2  -7   8  120.28    1.90   0
   2   8   3  354.71    1.88   0
   3  -4   2  118.90    1.21   0
   3  -3   1 1621.35    2.46   0
   4  -6   5  170.64    1.69   0
   4  -2   0 2201.63    2.64   0
   5  -2   0  272.96    1.35   0
   5   0  -1 1209.80    1.73   0
   6  -6   5  136.23    1.92   0
   6  -2   0 1603.57    2.88   0
   6   0  -1    1.15    0.67   0
   7  -4   2   20.16    1.75   0
   7  -2   0  517.85    1.85   0
   7   0  -1 1924.18    2.64   0
   8  -3   1   75.64    1.39   0
   8   1  -1 1340.84    2.33   0
   9  -6   6  298.36    3.03   0
  10  -1   0   17.64    1.23   0
  11  -5   5  293.25    2.87   0
  11  -3   2  330.42    2.63   0
  11   0   0   -0.26    1.68   0
  12  -4   4  118.45    2.60   0
  13   0   1  225.49    2.33   0
  13   3   1   11.03    1.25   0
  14  -2   3   40.09    1.75   0
 -12   2  10   19.06    1.63   0
 -11   0   9  173.98    1.41   0
 -11   4   9   89.87    2.05   0
 -11   5  10   79.55    2.27   0
 -10  -2   9   17.13    0.90   0
 -10  -1   8   19.10    1.09   0
 -10   2   7  167.74    1.82   0
  -9   3   6  577.53    2.45   0
  -9   5   7  333.71    2.55   0
  -9   6   8    3.77    1.93   0
  -8   5   6    7.86    1.72   0
  -8   6   7  439.53    2.49   0
  -7   3   4  118.79    1.49   0
  -7   5   5  113.52    1.85   0
  -7   6   6   59.28    1.46   0
  -7   7   7  296.81    2.67   0
  -6   6   5  233.61    1.82   0
  -6   7   6   60.02    1.95   0
  -5  -1   3  102.74    0.56   0
  -2   4   1  674.71    1.71   0
  -1   5   1 1325.02    2.36   0
  -1   8   4  470.49    2.27   0
   0  -7   9    1.67    1.33   0
   1  -5   4  249.32    1.42   0
   1   6   1  166.48    1.11   0
   3  -7   8   22.56    1.98   0
   3   2  -1   13.05    0.08   0
   4  -7   8  298.65    2.87   0
   4  -4   2  458.35    1.72   0
   4  -3   1  156.76    1.26   0
   5  -7   8   21.33    2.27   0
   5  -4   2  163.21    1.63   0
   6  -4   2  696.64    2.42   0
   6  -3   1   44.30    1.41   0
   7  -3   1  361.46    1.84   0
   7   3  -1   44.68    0.50   0
   8  -5   4  200.05    2.82   0
  10  -3   2  152.17    2.49   0
  10   4   0   45.05    0.80   0
  11   1   0  133.18    1.73   0
  11   5   1  234.09    1.23   0
  12  -3   3   31.62    2.40   0
  12  -2   2  109.73    2.53   0
  13   1   1    8.79    1.70   0
  14   0   2   91.22    2.02   0
 -12   1  10    1.06    1.15   0
 -12   3  10  186.54    2.17   0
 -10   1   7  131.04    1.27   0
 -10   3   7   71.55    1.73   0
 -10   5   8    8.75    1.99   0
 -10   6   9  114.08    2.36   0
  -9   0   6    0.38    1.05   0
  -8   0   5   -1.17    0.92   0
  -8   4   5  262.62    2.00   0
  -8   7   8   11.80    1.54   0
  -7   0   4    1.27    0.77   0
  -6   1   3 1156.26    2.00   0
  -6   3   3  580.17    2.02   0
  -6   5   4  211.89    1.61   0
  -5   6   4  230.30    1.70   0
  -5   7   5   84.57    1.47   0
  -4   4   2    6.73    0.79   0
  -2   6   2   18.97    1.17   0
  -2   7   3    4.34    1.32   0
  -1  -6   7   -0.67    1.10   0
   2  -5   4 1083.16    2.58   0
   5  -3   1  618.30    1.89   0
   7  -6   6  193.38    2.44   0
   7   1  -1   12.55    0.71   0
   9  -4   3    5.74    2.23   0
  10   0   0  358.91    2.22   0
  11  -4   4    1.74    1.76   0
  11   2   0  369.49    2.01   0
  12  -4   5  159.48    2.80   0
  12   0   1    0.40    1.77   0
  13  -3   4  150.71    2.19   0
  13  -2   3   14.57    2.15   0
  13  -1   2  104.53    1.85   0
  14  -2   4  209.48    2.73   0
  14  -1   3   47.90    2.20   0
  14   1   2   14.52    1.72   0
 -13   0  12    3.19    1.55   0
 -12   0  10    3.87    1.40   0
 -12   4  10    4.50    2.01   0
 -11  -1   9    5.82    1.09   0
 -11   1   8  273.61    1.99   0
 -11   2   8   37.72    1.24   0
 -11   3   8  193.75    2.15   0
 -11   5   9   59.89    2.12   0
 -10  -4  12   13.85    0.68   0
 -10   0   7   -1.35    1.16   0
 -10   4   7  310.50    2.42   0
  -9   4   6   91.13    1.46   0
  -7   4   4  835.90    2.49   0
  -6   8   7  219.42    2.07   0
  -5   2   2  196.29    1.17   0
  -5   5   3   30.99    1.05   0
  -5   8   6   73.26    1.93   0
  -4   6   3   11.39    1.43   0
  -4   7   4  561.54    2.34   0
  -3   1   1   26.41    0.39   0
  -3   3   1  446.49    1.30   0
  -1  -7  10    9.37    1.25   0
  -1  -5   5    8.78    0.73   0
  -1   2   0  386.90    0.87   0
  -1   9   5    5.41    1.57   0
   0   4   0 1743.60    2.14   0
   1  -7   9  436.89    2.43   0
   2  -7   9   13.62    1.85   0
   3  -7   9  148.11    2.38   0
   3  -6   6  740.71    2.93   0
   4  -7   9  100.39    2.47   0
   4  -6   6   50.11    1.93   0
   5  -6   6  536.22    3.17   0
   5  -5   4  104.42    1.92   0
   6  -6   6    1.47    1.66   0
   6  -5   4   93.76    1.63   0
   6   1  -1  823.78    1.46   0
   8  -6   7   22.55    2.67   0
   8  -1   0  113.98    1.47   0
   9  -3   2  570.63    3.07   0
  11  -3   3  129.41    2.58   0
  11  -2   2   47.69    2.18   0
 -13   1  11   24.01    1.75   0
 -13   2  11  172.27    1.85   0
 -12   2   9   28.22    1.72   0
 -12   3   9  173.85    2.11   0
 -11   4   8  123.86    2.21   0
  -9   6   7   20.95    2.05   0
  -8   6   6   64.75    1.60   0
  -8   7   7    2.19    2.06   0
  -7   6   5   16.81    1.81   0
  -7   7   6    2.48    1.94   0
  -6   0   3    0.95    0.62   0
  -6   4   3   10.84    0.96   0
  -5   1   2  543.84    1.38   0
  -5   3   2  299.52    1.52   0
  -4   8   5   57.05    1.42   0
   0  -7  10    2.38    1.40   0
   2  -1   0  392.88    0.85   0
   4  -5   4  266.61    1.74   0
   5   3  -1 1076.42    0.79   0
   7  -1   0 1203.98    2.64   0
   8  -5   5   22.55    2.63   0
   9   0   0    2.88    1.28   0
  10  -5   6   60.47    2.06   0
  10  -4   4  248.81    2.55   0
  10   1   0   16.60    1.41   0
  11  -4   5    5.12    2.33   0
  12  -3   4    0.56    1.59   0
  12  -1   2   66.87    2.10   0
  12   1   1  251.13    2.12   0
  12   3   1   91.94    1.41   0
  14   0   3    0.24    1.85   0
 -12   1   9  389.37    2.05   0
 -12   4   9   43.24    2.00   0
 -11   0   8    0.94    0.93   0
 -10   2   6  496.55    2.26   0
 -10   5   7    2.54    1.93   0
 -10   6   8   27.38    1.62   0
  -9  -2   7    8.61    0.85   0
  -9   2   5  142.89    1.61   0
  -9   3   5  540.63    2.37   0
  -9   5   6   76.10    1.54   0
  -8   2   4  277.97    1.67   0
  -8   5   5  109.16    1.55   0
  -7   5   4   45.08    1.70   0
  -6   6   4   91.81    1.48   0
  -6   7   5    5.06    1.34   0
  -6   8   6   40.04    1.89   0
  -5  -4   6   11.71    0.22   0
  -4  -5   7   16.98    0.51   0
  -4   5   2  598.54    1.96   0
  -3   4   1  317.08    1.46   0
  -3   6   2  346.82    1.86   0
  -3   7   3   23.01    1.13   0
  -3   8   4  419.61    2.44   0
  -2  -6   8    4.33    0.87   0
   0  -6   7  623.34    2.17   0
   1  -7  10   43.03    1.71   0
   1   5   0    2.72    0.67   0
   1   9   4   28.33    1.30   0
   6  -4   3  159.40    1.98   0
   8  -3   2   35.42    1.42   0
   8  -2   1   84.93    1.38   0
   9  -5   6   65.70    2.69   0
  10  -5   7    2.92    2.33   0
  10  -3   3    9.22    2.18   0
  11   0   1  779.36    3.15   0
  12  -2   3   73.29    1.70   0
  13  -1   3   -1.97    1.91   0
  13   1   2  106.82    1.84   0
  14  -1   4    2.43    1.93   0
 -13   0  11  120.64    1.49   0
 -13   2  10   91.38    1.98   0
 -12  -1  10    0.10    1.25   0
 -12   0   9    2.14    1.33   0
 -11   2   7   85.99    1.76   0
 -11   5   8   27.72    2.03   0
 -10   3   6    0.10    1.17   0
  -9  -1   6  665.46    1.81   0
  -9   4   5   24.90    1.63   0
  -8  -1   5  212.33    1.12   0
  -8   3   4  413.20    1.81   0
  -7   2   3 2460.68    3.43   0
  -6   5   3  232.49    1.89   0
  -5   4   2  514.32    1.78   0
  -5   6   3   54.72    1.63   0
  -5   7   4    0.08    1.20   0
  -5   8   5   38.36    1.87   0
  -1  -7  11   94.99    1.62   0
  -1   1   0 2238.64    1.49   0
  -1   8   3   11.29    1.32   0
   0  -5   5    6.08    0.68   0
   1  -6   7   31.71    1.49   0
   2  -7  10   41.96    2.02   0
   2  -4   3 1611.60    2.71   0
   3  -1   0 4256.85    2.95   0
   4   7   1   29.31    0.72   0
   4   8   2   32.35    1.03   0
   5  -6   7    0.45    2.18   0
   5  -4   3   29.01    1.58   0
   5  -1   0  865.61    1.85   0
   5   7   1  482.40    1.26   0
   6  -1   0  174.55    1.09   0
   7  -6   8  272.68    3.33   0
   7  -3   2  545.55    2.31   0
   7  -2   1  381.06    2.06   0
   9   4   0   64.33    0.84   0
  10  -2   2  435.86    2.53   0
  11  -4   6   84.96    2.41   0
  11  -3   4  198.95    2.59   0
  14   1   3   48.99    1.42   0
  14   2   3   40.64    1.52   0
 -12  -2  11    6.57    1.03   0
 -12   2   8   75.72    1.86   0
 -11  -3  11    6.91    0.86   0
 -11   1   7  148.20    1.66   0
 -11   4   7    8.05    1.86   0
 -10  -2   8  430.08    1.50   0
 -10  -1   7  129.82    1.22   0
 -10   4   6  102.42    1.53   0
 -10   6   7  348.78    2.82   0
  -9   6   6   19.02    2.04   0
  -9   7   7  143.52    2.48   0
  -8  -3   7    5.55    0.50   0
  -8   4   4  110.21    1.44   0
  -8   6   5  325.69    2.56   0
  -8   7   6   85.97    2.29   0
  -7  -5  10   33.65    0.37   0
  -7   3   3   40.45    0.98   0
  -7   7   5  103.98    2.06   0
  -4   2   1  509.99    1.38   0
  -4   3   1  560.40    1.65   0
  -4   7   3    1.56    1.57   0
  -3  -6   9    0.31    0.97   0
  -2  -5   6  549.53    1.44   0
   1  -5   5   85.98    1.29   0
   2  -6   7   50.48    1.31   0
   2   7   1    2.81    0.86   0
   2   8   2   34.48    1.06   0
   3  -6   7   24.13    1.42   0
   3  -4   3   71.18    1.00   0
   3   8   2    2.64    0.94   0
   4  -4   3  987.03    2.55   0
   5  -5   5   23.57    1.91   0
   5   2  -1 2184.22    1.61   0
   5   8   2   19.71    0.83   0
   6  -2   1  148.70    1.54   0
   8  -5   6  557.53    3.30   0
   8   0   0  322.40    1.52   0
   9  -3   3  304.17    2.42   0
   9   1   0  351.26    1.83   0
  10   5   1    7.05    0.85   0
  11  -2   3   33.16    2.03   0
  11  -1   2  139.32    1.80   0
  11   1   1  155.58    1.88   0
  11   4   1  116.65    1.20   0
  12  -2   4  187.27    2.44   0
  12   0   2  728.83    2.86   0
  13   0   3   10.94    1.84   0
  14   0   4  198.10    2.45   0
 -12   4   8    7.43    1.92   0
 -10   0   6  258.13    1.56   0
 -10   5   6   -5.54    1.86   0
  -9  -3   8  126.45    0.81   0
  -9   0   5  318.10    1.52   0
  -9   5   5  320.29    2.48   0
  -7   1   3   36.53    0.75   0
  -7   4   3  127.57    1.32   0
  -7   6   4  556.70    2.49   0
  -7   8   6   -0.40    1.87   0
  -6   7   4  729.19    3.13   0
  -5   5   2   54.84    1.44   0
  -4  -6  10   44.25    0.95   0
  -4   6   2  263.33    1.90   0
  -4   8   4   37.79    1.35   0
  -3   0   1 3679.76    2.17   0
  -3   5   1  281.53    1.60   0
  -2   8   3   44.97    1.20   0
   0   5   0    2.10    0.75   0
   2  -5   5  236.92    1.72   0
   2  -3   2  716.21    1.67   0
   3  -5   5  282.21    2.07   0
   5  -6   8  337.57    3.25   0
   5  -2   1  163.38    1.35   0
   6   7   1   15.03    0.58   0
   7  -5   6   19.32    2.60   0
   7  -4   4  302.00    2.68   0
   9  -4   5  161.38    2.63   0
   9  -2   2   -0.90    1.35   0
  10  -4   6   87.75    2.42   0
  10  -3   4    4.01    2.11   0
  10   0   1   -1.97    1.63   0
  11  -4   7   90.12    2.55   0
  11   3   1    5.81    1.26   0
  12  -3   6   30.83    2.15   0
  12  -1   3   58.47    1.56   0
  13  -1   4  404.85    2.55   0
 -13  -1  11   25.83    1.28   0
 -13   0  10   -0.33    1.08   0
 -13   2   9  102.85    1.59   0
 -12   5   8  101.48    2.25   0
 -11  -2   9  188.59    1.28   0
 -11   0   7   23.63    1.28   0
 -11   5   7  367.12    2.47   0
  -8   0   4  187.86    1.22   0
  -8   5   4  486.94    2.30   0
  -6   2   2   69.53    0.87   0
  -6   3   2  964.11    2.23   0
  -6   6   3    8.44    1.63   0
  -6   8   5  152.18    1.85   0
  -5  -6  11    2.20    0.73   0
  -5   0   2    1.28    0.38   0
  -4  -1   2   28.15    0.38   0
  -4   4   1  715.68    1.90   0
  -2   2   0 1354.29    1.71   0
  -1  -4   4 1171.79    1.79   0
   0  -6   8    0.42    1.34   0
   2  -2   1  446.64    1.08   0
   3  -3   2  904.38    1.99   0
   3  -2   1   93.67    0.87   0
   3   6   0   30.10    0.63   0
   3   9   3   13.24    1.12   0
   4  -6   8   46.83    2.38   0
   4  -3   2  203.07    1.26   0
   4  -2   1  750.07    1.85   0
   4   6   0  121.85    0.74   0
   6  -6   9  140.85    2.98   0
   7   0   0   -0.89    0.73   0
   8  -5   7   76.80    2.54   0
   8  -3   3   46.28    1.59   0
   8  -1   1  402.55    2.19   0
  10  -2   3  194.61    2.39   0
  10  -1   2    5.15    1.78   0
  12   1   2   62.94    1.69   0
  13  -2   6    7.27    2.11   0
  14   1   4   -1.91    1.67   0
 -12  -1   9  389.51    1.92   0
 -12   0   8   58.52    1.44   0
 -12   3   7   14.18    1.75   0
 -11   2   6   13.88    1.58   0
 -11   4   6    7.55    1.75   0
 -10  -3   9   86.02    0.88   0
 -10   3   5   31.96    1.24   0
 -10   4   5  378.98    2.44   0
 -10   6   6    9.14    1.95   0
  -9   2   4  231.61    1.73   0
  -9   3   4  127.98    1.63   0
  -9   6   5    6.83    1.87   0
  -9   7   6   -0.63    1.96   0
  -8   7   5    1.05    2.05   0
  -7   5   3   19.91    1.13   0
  -6  -5   9   64.32    0.50   0
  -6   1   2  158.30    1.08   0
  -6   4   2    2.36    0.90   0
  -5   7   3   19.56    1.24   0
  -5   8   4  120.74    1.98   0
  -4   1   1  682.29    1.30   0
  -3   7   2    6.34    1.00   0
  -2   4   0  522.01    1.54   0
   1  -6   8  241.63    2.04   0
   2  -6   8   24.24    1.87   0
   3  -6   8  315.60    2.37   0
   5  -6   9   11.77    2.53   0
   5  -5   6    0.33    2.13   0
   5   6   0  171.59    0.69   0
   6  -4   4   24.07    1.39   0
   7  -5   7    1.18    2.36   0
   8  -4   5  416.76    2.73   0
   8  -2   2 1382.11    3.57   0
   8   1   0  112.74    1.28   0
   9  -3   4  202.52    2.56   0
  11  -2   4   -1.82    1.93   0
  11   0   2   -2.46    1.19   0
  12  -2   5   79.50    2.19   0
  12   0   3   -4.94    1.66   0
  12   3   2   44.02    1.31   0
  13   0   4   -2.45    1.76   0
  13   2   3   13.53    1.47   0
  13   4   3   31.74    1.12   0
  14   2   4  204.85    2.03   0
 -13   3   8  111.11    2.06   0
 -12  -2  10   21.16    1.16   0
 -12   4   7  185.43    2.36   0
 -11   1   6  755.50    2.62   0
 -11   6   7   18.10    1.68   0
 -10  -4  11   14.08    0.57   0
 -10   1   5  182.48    1.66   0
  -9   4   4  214.60    1.72   0
  -8   2   3   69.30    1.31   0
  -8   3   3  200.77    1.43   0
  -8   6   4   28.65    1.80   0
  -7   0   3  668.69    1.64   0
  -7   7   4    2.93    1.85   0
  -7   8   5   -3.54    1.94   0
  -6  -1   3 1187.66    1.62   0
  -6   5   2  702.27    2.55   0
  -5   6   2  816.12    2.76   0
  -4   5   1   79.09    1.37   0
  -3  -4   5  365.12    0.89   0
  -3   9   4   19.78    1.28   0
  -2  -2   2 1693.93    0.83   0
   0  -4   4   85.64    0.91   0
   2   3  -1 1298.38    1.11   0
   4  -6   9  376.05    3.41   0
   5  -4   4  178.45    1.68   0
   6   0   0 1190.62    2.22   0
   7  -1   1   27.39    1.40   0
   9   0   1  253.21    1.74   0
  10  -3   5   67.82    1.72   0
  10   1   1  777.38    2.50   0
  11  -3   6  124.65    1.99   0
  11  -1   3   59.92    1.54   0
  11   5   2    2.54    0.88   0
  12  -1   4   12.73    1.47   0
  13   3   3  161.19    1.62   0
 -14   1  10   39.82    1.38   0
 -13  -1  10    2.56    1.26   0
 -13   0   9  324.55    2.15   0
 -13   2   8   78.01    1.86   0
 -13   4   8  127.40    2.22   0
 -12   5   7    9.13    2.08   0
 -11   5   6   77.10    1.68   0
 -10   5   5   14.80    1.45   0
  -9   5   4   37.03    1.80   0
  -8   4   3   96.23    1.31   0
  -7   6   3   26.12    1.76   0
  -6   7   3    4.66    1.67   0
  -6   8   4    1.49    1.85   0
  -5   2   1 2111.12    2.79   0
  -5   3   1 1103.01    2.23   0
  -5   4   1  255.84    1.61   0
  -4  -3   4  893.03    0.55   0
  -4   7   2  255.00    2.06   0
  -4   8   3   -0.81    1.19   0
  -1  -6   9    2.36    1.27   0
  -1   9   3  102.78    1.74   0
   0  -5   6  897.59    2.35   0
   1  -5   6   56.95    1.35   0
   1  -4   4  997.97    2.21   0
   2  -5   6  621.53    2.54   0
   3  -6   9   10.16    2.32   0
   3  -5   6   12.54    1.77   0
   3  -4   4  175.70    1.68   0
   4  -4   4  308.17    1.79   0
   5  -6  10   25.10    2.56   0
   6  -5   7  102.39    2.55   0
   6  -3   3    0.99    1.69   0
   7  -4   5  111.47    1.99   0
   7   5   0   53.68    0.39   0
   8  -4   6    7.24    2.10   0
   8   4   0  116.67    0.81   0
   9  -2   3  242.58    1.97   0
   9  -1   2 1350.15    3.73   0
  10  -4   8   10.13    2.32   0
  10   2   1   86.25    1.38   0
  13  -1   6  346.52    2.92   0
  13   1   4  412.71    2.62   0
 -14   2   9    0.02    1.85   0
 -13   1   8  140.83    1.96   0
 -11  -3  10   15.54    0.81   0
  -9   7   5  346.62    2.90   0
  -8   1   3 1028.52    2.36   0
  -8   5   3  117.52    1.89   0
  -7   2   2  498.95    1.84   0
  -7   3   2    8.39    0.89   0
  -7   4   2 1003.94    2.84   0
  -4  -6  11   96.53    1.25   0
  -3   3   0  910.93    1.77   0
  -3   4   0   13.29    0.93   0
  -2   1   0  384.42    0.85   0
  -2   5   0  126.36    1.18   0
  -2   9   3  182.14    1.92   0
   0  -6   9  304.43    2.13   0
   0   6   0   27.64    0.93   0
   1  -6   9   25.28    1.78   0
   2  -6   9  320.98    2.38   0
   3   4  -1  332.11    0.68   0
   4  -6  10    7.31    2.54   0
   5   0   0    1.53    0.68   0
   7  -5   8    1.64    1.70   0
   7   1   0 1242.49    2.37   0
   9  -4   7  182.01    2.20   0
  10  -3   6  133.39    2.44   0
  10  -2   4  370.46    2.36   0
  10  -1   3    0.60    1.70   0
  10   0   2  424.92    2.38   0
  10   3   1  150.31    1.36   0
  11  -2   5  129.35    1.91   0
  12  -1   5   39.91    2.03   0
  12   1   3   56.05    1.70   0
  12   5   3   19.39    0.92   0
  13   0   5    8.33    1.96   0
 -14   0  10    4.81    1.54   0
 -13  -2  11  167.28    1.51   0
 -12   2   6  337.71    2.27   0
 -12   3   6   29.16    1.75   0
 -12   4   6  114.49    2.17   0
 -11   0   6   -1.88    1.22   0
 -11   3   5  338.33    2.03   0
 -11   4   5    9.80    1.73   0
 -11   6   6   11.71    1.57   0
 -10  -2   7  168.55    1.10   0
 -10   0   5   -2.08    1.13   0
 -10   3   4   55.88    1.63   0
 -10   4   4   35.96    1.79   0
 -10   6   5  226.69    2.15   0
  -9  -1   5    1.72    0.62   0
  -9   6   4  313.45    2.58   0
  -8   7   4   62.05    1.64   0
  -7   5   2   34.39    1.54   0
  -6   6   2   -1.52    1.18   0
  -5   5   1  611.08    2.32   0
  -5   7   2   25.91    1.61   0
  -5   8   3   49.23    1.80   0
  -4   6   1  332.18    1.96   0
  -3   2   0    2.13    0.43   0
  -3   8   2   89.57    1.68   0
  -2  -6  10   20.43    1.31   0
  -1  -3   3    4.39    0.50   0
  -1   6   0   39.82    1.12   0
   1   3  -1  898.56    1.15   0
   3  -6  10   56.23    2.73   0
   5  -3   3  529.75    2.14   0
   6  -5   8  433.61    3.35   0
   6  -2   2 1380.53    3.08   0
   6  -1   1  297.84    1.47   0
   7  -5   9  104.19    2.67   0
   7  -4   6  430.14    3.01   0
   7  -3   4 1044.74    3.77   0
   8  -2   3  376.43    2.58   0
   8   0   1    3.72    1.01   0
  11  -1   4  306.34    2.17   0
  11   0   3   27.69    1.32   0
  12  -2   7   23.30    2.19   0
  12   0   4  420.88    2.38   0
  13   2   4    0.92    1.48   0
 -13   2   7  246.85    2.27   0
 -13   3   7  153.72    1.84   0
 -13   4   7    7.62    1.49   0
 -12  -1   8    3.18    0.84   0
 -12   0   7   -1.66    0.96   0
 -12   5   6   44.70    2.16   0
 -11  -2   8   36.23    0.95   0
 -11   5   5  484.82    2.93   0
 -10   2   4  484.28    2.04   0
 -10   5   4  185.14    2.30   0
  -9   0   4   -0.14    1.03   0
  -9   4   3  240.81    2.08   0
  -8  -1   4  156.34    1.02   0
  -8   6   3   39.01    1.84   0
  -7   7   3   24.69    1.82   0
  -7   8   4  212.16    2.06   0
  -6  -3   5  144.86    0.38   0
  -6   0   2   72.65    0.78   0
  -6   3   1  195.17    1.49   0
  -5   1   1    0.73    0.68   0
  -3   5   0  373.35    1.73   0
  -3   9   3   -0.20    1.53   0
  -1  -6  10   41.71    1.63   0
   0  -6  10   43.49    1.81   0
   1  -6  10   -5.28    1.98   0
   1   4  -1  197.49    0.80   0
   2  -6  10   27.07    2.24   0
   2   8   1  242.97    1.47   0
   4  -6  11  227.61    2.62   0
   4  -3   3 1375.25    2.94   0
   4   0   0  639.30    1.32   0
   5  -2   2   11.14    1.28   0
   8  -4   7   41.80    1.76   0
   8  -1   2   57.17    1.32   0
   9  -2   4   10.82    1.83   0
  10  -2   5   81.11    2.03   0
  11  -2   6   22.55    2.05   0
  12   3   3   30.89    1.34   0
  13   0   6    1.25    2.02   0
  13   1   5   82.58    2.04   0
 -14   2   8  102.71    2.07   0
 -14   3   8   73.80    1.66   0
 -13  -1   9   11.28    1.26   0
 -13   0   8    0.12    1.34   0
 -12  -3  11  174.11    1.18   0
 -10   1   4   42.07    1.33   0
 -10   7   5    8.93    2.01   0
  -9   2   3  601.61    2.05   0
  -9   5   3  189.22    2.18   0
  -9   7   4    8.64    1.95   0
  -8  -2   5  106.08    0.76   0
  -8   3   2  524.95    2.21   0
  -6   2   1  241.45    1.37   0
  -6   4   1   59.59    1.06   0
  -6   8   3    4.49    1.77   0
  -5   6   1   -1.81    1.46   0
  -4  -5   8    5.01    0.73   0
  -4   0   1    1.83    0.45   0
  -4   3   0  267.06    1.34   0
  -4   4   0   49.50    1.12   0
  -4   8   2   30.39    1.70   0
  -4   9   3  192.20    2.15   0
  -3  -6  11    1.41    1.19   0
  -2  -4   5   70.35    0.79   0
  -2   6   0   25.76    1.19   0
  -1  -5   7  177.25    1.38   0
   0   9   2   32.32    1.36   0
   1   9   2  107.03    1.49   0
   2  -5   7   15.60    1.74   0
   2   9   2   12.46    1.15   0
   3  -6  11   18.49    2.40   0
   3  -3   3  935.09    2.38   0
   3   9   2   68.60    1.30   0
   5  -5   8   11.50    1.73   0
   5  -1   1  861.61    1.99   0
   6  -4   6   -0.74    2.10   0
   6   1   0  195.27    1.06   0
   7  -5  10    9.02    1.75   0
   7  -2   3  392.03    2.48   0
   9  -3   6   23.52    1.59   0
   9  -1   3  101.14    1.96   0
   9   0   2    2.10    1.47   0
  12  -1   6    1.33    1.47   0
  12   0   5   -1.39    1.81   0
  12   1   4   14.55    1.76   0
 -14   0   9    0.32    1.41   0
 -11   6   5   -4.22    1.55   0
 -10   6   4   -3.29    1.94   0
  -8   0   3   -1.73    0.91   0
  -8   2   2   21.43    1.25   0
  -8   4   2   26.86    1.13   0
  -8   7   3   59.70    2.02   0
  -8   8   4   12.49    1.95   0
  -7   6   2  483.40    2.34   0
  -6   5   1  126.03    1.34   0
  -6   7   2  424.69    2.27   0
  -4  -6  12    6.22    1.25   0
  -2  -6  11  264.75    2.01   0
   0  -5   7  206.00    1.71   0
   1  -6  11   -2.10    2.22   0
   1  -5   7  270.47    2.03   0
   1  -3   3  370.79    1.32   0
   1   7   0    2.85    0.94   0
   2  -6  11  513.55    3.41   0
   2  -3   3  207.17    1.11   0
   3   0   0    0.97    0.44   0
   4  -5   8  318.54    3.10   0
   4  -2   2 1192.92    2.56   0
   6  -5  10  201.66    2.76   0
   7   0   1  221.88    1.41   0
   8  -4   8   -0.21    1.64   0
   9   2   1  299.55    1.49   0
  10  -1   4   47.42    1.45   0
  10   0   3    0.13    1.59   0
  11  -2   7  165.17    2.50   0
  11  -1   5   34.54    1.50   0
  11   0   4   -1.65    1.71   0
  11   1   3   54.91    1.25   0
  12  -1   7  226.84    2.67   0
  13   2   5    9.92    1.65   0
 -14  -1  10   40.42    1.41   0
 -14   1   8  113.16    1.92   0
 -13   3   6  131.65    2.11   0
 -13   4   6   79.46    1.71   0
 -12   3   5    1.18    1.32   0
 -12   4   5  206.82    1.99   0
 -12   5   5    7.20    1.93   0
 -11   3   4  163.07    1.67   0
 -11   4   4   20.11    1.33   0
 -10   4   3  382.20    2.43   0
  -9   1   3  453.77    1.73   0
  -9   6   3    2.83    1.46   0
  -8   5   2  768.70    2.72   0
  -7   8   3   31.35    2.01   0
  -5   8   2  335.99    2.46   0
  -4   2   0 2178.78    2.62   0
  -4   5   0  121.12    1.20   0
  -3   1   0 4130.91    2.92   0
  -2   9   2  107.73    1.79   0
  -1  -4   5  375.39    1.34   0
  -1   3  -1  117.77    0.76   0
  -1   4  -1   67.16    0.85   0
   0  -6  11  216.19    2.52   0
   0   7   0    2.73    1.01   0
   2  -6  12   11.21    2.44   0
   2  -4   5    7.43    1.41   0
   2   5  -1   16.95    0.57   0
   3  -5   8   26.82    2.24   0
   3   7   0   16.49    0.73   0
   4  -1   1  109.59    0.82   0
   5  -5   9  205.51    2.33   0
   5  -4   6 1096.80    3.92   0
   7  -3   5  520.11    2.59   0
   8  -4   9   14.25    2.35   0
   8  -3   6   75.82    2.16   0
   8  -2   4  568.58    2.54   0
   8   1   1  386.68    1.70   0
   9  -3   7    6.99    1.59   0
   9  -2   5   62.11    2.03   0
  10  -2   6  105.35    1.76   0
  11  -2   8   99.65    2.47   0
  13   1   6  354.87    2.50   0
  13   3   5   79.32    1.69   0
 -14   2   7   12.32    1.77   0
 -14   3   7   52.27    1.57   0
 -13   5   6   53.91    1.77   0
 -12   0   6  703.78    2.53   0
 -11  -1   6  751.33    2.21   0
 -11   0   5   56.78    1.32   0
 -11   2   4    2.29    1.09   0
 -11   5   4  102.31    1.75   0
 -10  -3   8   55.50    0.76   0
 -10   5   3   77.14    2.07   0
 -10   7   4  216.69    2.73   0
  -9  -3   7  426.37    1.11   0
  -8   6   2    2.42    1.85   0
  -7  -1   3   37.45    0.69   0
  -7   3   1   43.75    1.01   0
  -7   4   1  243.24    1.57   0
  -7   7   2   15.12    1.89   0
  -6   6   1  361.65    2.03   0
  -5  -1   2  544.98    1.03   0
  -5   3   0  520.55    1.83   0
  -5   7   1  100.60    1.86   0
  -3  -6  12  235.99    1.97   0
  -3  -5   8  119.82    1.19   0
  -3   8   1   27.13    1.53   0
  -3   9   2    3.12    1.70   0
  -1   7   0    4.60    0.87   0
   0  -6  12    3.26    2.22   0
   0   5  -1   79.32    0.91   0
   1  -6  12  121.25    2.72   0
   3  -2   2    0.16    0.68   0
   3   5  -1  284.00    0.85   0
   4  -5   9   25.32    2.31   0
   5  -5  10   39.07    2.43   0
   6  -5  11    3.13    1.70   0
   6  -2   3  263.26    1.85   0
   8  -4  10   45.78    2.41   0
   8  -1   3    1.28    1.58   0
  11  -1   6  193.39    2.08   0
  12  -1   8   39.46    2.29   0
  12   0   6  200.83    2.10   0
  12   1   5   40.76    1.93   0
  12   3   4   -3.28    1.42   0
  13   2   6    4.94    1.88   0
 -13   0   7  104.83    1.64   0
 -11  -3   9  213.35    1.13   0
 -11   6   4   35.05    2.17   0
 -10  -1   5  186.25    1.32   0
 -10   0   4  137.57    1.41   0
 -10   2   3    9.40    1.07   0
  -9   4   2  314.76    1.94   0
  -9   5   2   62.21    1.86   0
  -9   7   3   85.41    2.25   0
  -8   1   2   27.43    1.14   0
  -8   8   3    8.37    1.93   0
  -7  -2   4  159.57    0.77   0
  -7   2   1  391.52    1.77   0
  -7   5   1  102.12    1.37   0
  -6   1   1  799.23    1.77   0
  -6   8   2   -2.90    1.86   0
  -5  -5   9  617.58    1.50   0
  -5  -2   3 1063.82    1.04   0
  -4   6   0  123.68    1.62   0
  -2   7   0    3.79    1.21   0
  -1  -6  12   98.25    2.22   0
  -1   5  -1  975.54    2.13   0
   0   2  -1 1165.23    1.28   0
   1  -5   8  178.17    2.15   0
   2  -5   8   88.38    1.73   0
   2  -2   2 2613.98    2.92   0
   3  -1   1  362.41    1.20   0
   4  -3   4  253.46    2.08   0
   4   7   0  111.50    0.88   0
   5  -5  11  222.11    2.84   0
   5   1   0  965.65    1.71   0
   6  -3   5  330.95    2.55   0
   6   0   1    3.44    1.11   0
   7  -4   9  124.08    2.46   0
   8  -3   7  355.77    2.79   0
   8   0   2  980.11    2.70   0
   9  -1   4  541.24    2.66   0
   9   1   2 1169.82    3.02   0
  10  -2   7   22.19    1.59   0
  10  -1   5  119.31    1.69   0
  10   1   3   -2.58    1.41   0
  11   0   5  113.31    2.05   0
  11   1   4  309.76    2.33   0
  11   4   3   12.96    1.08   0
 -14   0   8  105.83    1.81   0
 -14   1   7  127.57    1.94   0
 -14   4   6   51.00    2.14   0
 -13   1   6  224.22    1.80   0
 -13   3   5   51.64    1.89   0
 -13   4   5    5.19    2.05   0
 -12   1   5   35.53    1.22   0
 -12   3   4   81.32    1.94   0
 -12   4   4   47.84    2.03   0
 -11  -2   7   87.27    1.14   0
 -11   1   4  461.29    2.21   0
 -10   6   3   83.76    1.77   0
  -9  -1   4  622.44    1.74   0
  -9   2   2  285.99    1.87   0
  -8   7   2  281.51    2.57   0
  -7   0   2   -1.45    0.53   0
  -7   6   1   62.97    1.89   0
  -6   7   1   46.97    1.87   0
  -5   2   0  246.40    1.31   0
  -4   8   1  202.54    2.13   0
  -4   9   2  187.04    1.85   0
  -2  -5   8  102.91    1.33   0
  -1  -5   8   30.97    1.43   0
   0  -5   8  375.62    2.32   0
   3  -5   9  525.49    3.00   0
   4  -5  10   64.15    2.35   0
   5  -4   7   66.48    1.70   0
   5  -2   3  345.88    2.20   0
   7  -3   6   13.52    1.44   0
   7  -2   4   86.82    1.47   0
   8  -2   5  132.26    2.05   0
   9  -3   9   12.54    2.21   0
   9  -2   6  100.21    1.71   0
   9   0   3    3.56    1.09   0
  10  -2   8   38.88    2.19   0
  10   0   4  512.61    2.40   0
  11  -1   7    4.50    1.55   0
  12   0   7    2.18    1.62   0
  12   1   6    4.87    1.84   0
  12   2   5   78.63    1.92   0
 -15   1   8    0.78    1.66   0
 -14  -1   9  153.54    1.68   0
 -14   3   6    7.65    1.49   0
 -13   2   5   -3.15    1.70   0
 -13   5   5   43.30    1.77   0
 -12  -3  10  186.22    1.15   0
 -12  -2   8   76.59    1.10   0
 -12   5   4    6.31    1.57   0
 -11   4   3   56.24    1.46   0
 -11   5   3   98.20    2.25   0
 -10   1   3  857.69    2.64   0
  -9   0   3  686.41    2.05   0
  -9   6   2  428.59    2.51   0
  -8   3   1 1105.46    2.97   0
  -8   4   1   24.90    1.15   0
  -8   5   1   18.82    1.76   0
  -7   8   2  230.83    2.54   0
  -6   3   0  100.77    1.40   0
  -6   4   0  287.58    1.59   0
  -6   5   0  484.20    2.29   0
  -5   0   1 1254.58    1.78   0
  -4   1   0    1.82    0.63   0
  -3   4  -1    1.17    1.00   0
  -1   2  -1 1099.70    1.49   0
   0  -2   2 1248.45    1.53   0
   0   6  -1 1015.19    2.27   0
   1   6  -1   29.81    0.89   0
   1   9   1  200.98    1.82   0
   2  -5   9   27.82    2.31   0
   2  -1   1  120.17    0.74   0
   2   6  -1  467.50    1.46   0
   3  -3   4  445.69    2.19   0
   4  -5  11   -0.20    2.29   0
   5  -3   5  134.16    2.12   0
   7   1   1   28.37    1.15   0
   9  -3  10   22.25    2.31   0
  10  -1   6    2.09    1.89   0
  11  -1   8   30.57    2.43   0
  11   0   6   -1.03    1.96   0
  12   0   8  110.41    2.53   0
  12   3   5   13.43    1.51   0
 -14   2   6  270.03    2.12   0
 -13  -2   9  103.73    1.38   0
 -12   2   4  489.32    2.34   0
 -12   6   4   17.66    1.70   0
 -11   2   3  125.24    1.76   0
 -11   6   3   -4.73    2.06   0
 -10   3   2  379.96    2.36   0
 -10   4   2   33.49    1.35   0
 -10   5   2  185.49    2.34   0
 -10   7   3   10.68    1.67   0
  -7   7   1   37.06    1.89   0
  -6  -5  10  243.85    1.09   0
  -6  -4   7 1055.97    1.05   0
  -5   8   1    0.21    1.31   0
  -3   3  -1 1620.84    2.45   0
  -3   5  -1 1717.49    3.15   0
  -2   6  -1  644.75    2.18   0
  -1   8   0    3.42    1.30   0
   0   8   0  237.10    1.75   0
   1  -5   9  255.47    2.69   0
   1   8   0    3.51    1.16   0
   2  -4   6    3.15    1.20   0
   2   9   1    8.62    1.30   0
   3  -5  10   95.92    1.96   0
   4  -5  12   34.37    2.47   0
   5  -4   8  352.27    2.84   0
   5  -1   2 3686.95    4.68   0
   6  -4   9  123.54    1.98   0
   6  -3   6  367.42    2.65   0
   6  -2   4  742.74    2.90   0
   7  -3   7   10.12    1.92   0
   7  -1   3   -0.74    1.06   0
   7   0   2    0.35    1.29   0
   9  -2   7  286.72    2.28   0
   9  -1   5  127.70    2.00   0
  10  -2   9   14.27    1.77   0
  11  -1   9   -3.88    2.24   0
  12   1   7  230.26    2.72   0
  12   4   5  158.21    1.79   0
 -13   0   6   -3.32    1.48   0
 -12   0   5   -0.87    1.37   0
 -10   6   2   -1.22    1.95   0
  -9  -2   5  141.49    0.93   0
  -9   7   2   11.75    1.63   0
  -8  -5  12  300.80    1.08   0
  -8   2   1   23.06    0.96   0
  -8   6   1   98.22    1.65   0
  -8   8   2    3.98    2.10   0
  -7  -5  11   71.01    0.84   0
  -7   1   1   11.93    0.75   0
  -7   4   0  354.38    2.09   0
  -6   2   0 1607.81    2.87   0
  -6   6   0    4.48    1.63   0
  -6   8   1   44.13    2.01   0
  -4   4  -1  820.57    2.30   0
  -3   9   1   68.53    1.82   0
  -2   2  -1  460.63    1.13   0
   2  -5  10   -5.20    2.21   0
   2  -3   4 1222.30    2.69   0
   2   8   0    9.25    1.02   0
   3  -5  11  239.34    2.83   0
   4  -2   3 1186.84    2.84   0
   5   0   1   50.63    0.79   0
   6  -4  10  197.24    2.67   0
   7  -2   5  369.18    2.44   0
   8  -2   6  359.64    2.30   0
   8   1   2   49.20    1.34   0
   9  -2   8   75.28    2.27   0
   9   0   4    8.42    1.52   0
  10  -1   7  282.04    2.73   0
  10   0   5    1.92    1.29   0
  10   1   4   45.00    1.68   0
  11   0   7  760.53    3.68   0
  12   2   6  131.13    1.80   0
 -14   0   7   -3.62    1.47   0
 -14   1   6   -1.82    1.76   0
 -14   4   5  208.15    2.22   0
 -13  -1   7    2.54    1.26   0
 -13   3   4  121.51    2.27   0
 -13   4   4   19.93    1.57   0
 -13   5   4    3.30    1.61   0
 -12  -1   6    6.14    1.19   0
 -12   1   4   25.29    1.60   0
 -12   4   3   22.65    1.97   0
 -12   5   3    7.34    2.12   0
 -11  -1   5   71.90    1.24   0
 -11   0   4    1.26    1.29   0
 -10   2   2   39.80    1.19   0
  -9   5   1    8.23    1.34   0
  -8   0   2  153.47    1.26   0
  -8   7   1    6.38    1.95   0
  -7   3   0  180.66    1.68   0
  -7   5   0   53.29    1.29   0
  -4   5  -1   40.87    1.05   0
  -4   9   1   36.74    1.86   0
  -3  -4   6  737.18    1.56   0
  -3   6  -1    9.93    0.98   0
  -3   8   0  108.97    1.77   0
  -2  -5   9   12.94    1.38   0
   1  -5  10   46.94    2.27   0
   1  -1   1  661.15    1.04   0
   2  -5  11   31.53    2.18   0
   3  -5  12    5.19    2.18   0
   4  -4   8   57.05    2.09   0
   5  -4   9   17.01    2.07   0
   6  -4  11  279.33    3.03   0
   9  -1   6   80.06    2.00   0
   9   1   3   96.98    1.28   0
  11   1   6  215.20    2.37   0
  11   4   4   -0.33    1.26   0
  12   1   8   50.34    1.86   0
  12   2   7   25.90    2.03   0
  12   3   6   31.14    1.86   0
 -15   0   8    8.91    1.53   0
 -14   2   5   27.86    1.89   0
 -13   2   4   30.62    1.82   0
 -12   3   3  303.64    2.13   0
 -12   6   3  139.89    2.65   0
 -11   5   2    6.90    2.06   0
 -10   0   3    3.98    1.15   0
 -10   7   2  301.18    3.01   0
  -9   6   1   14.24    1.97   0
  -7   6   0  438.83    2.63   0
  -7   8   1   83.12    2.26   0
  -6   0   1    1.77    0.72   0
  -6   7   0   83.54    2.00   0
  -5  -5  10   20.96    1.09   0
  -5   1   0  863.72    1.77   0
  -5   5  -1  659.52    2.52   0
  -4   6  -1  918.44    2.92   0
  -4   8   0   82.59    1.90   0
  -3   2  -1   94.43    0.73   0
  -2   7  -1    4.92    1.30   0
  -1   7  -1  445.13    2.05   0
   0   7  -1   21.52    1.16   0
   1   7  -1  245.16    1.57   0
   2  -4   7    7.60    1.87   0
   5  -4  10   82.50    2.46   0
   5  -3   6    8.99    1.29   0
   5  -2   4  150.50    1.87   0
   6  -4  12   32.28    1.94   0
   8  -3  11    2.98    1.81   0
   8  -2   7    0.16    1.43   0
   8  -1   5  261.00    2.18   0
  10  -1   8    8.43    1.64   0
  10   0   6  292.48    2.58   0
  11   0   8    4.25    1.61   0
 -11   6   2  225.13    2.68   0
 -10   4   1   20.55    1.78   0
 -10   5   1  109.38    2.13   0
  -9   2   1  770.02    2.61   0
  -8   1   1 1318.02    2.82   0
  -8   5   0  599.51    2.88   0
  -5   3  -1  612.01    2.07   0
  -5   8   0  202.96    2.31   0
  -3  -3   4  161.63    0.58   0
  -3   7  -1  587.03    2.54   0
  -1  -5  10   30.26    2.01   0
   0  -5  10   18.54    1.69   0
   0  -1   1  214.87    0.50   0
   1  -5  11  281.37    2.91   0
   2  -5  12   57.23    1.86   0
   2  -5  13   28.99    2.48   0
   3  -4   8  193.05    2.43   0
   3  -2   3  347.11    1.58   0
   4  -4   9  208.97    2.60   0
   4  -1   2   48.61    0.89   0
   5  -4  11   -6.23    2.32   0
   5   7   0    6.93    0.56   0
   6  -2   5   51.37    1.68   0
   6   0   2 2308.23    3.69   0
   6   1   1  289.79    1.28   0
   7  -3  10  215.69    2.77   0
   7  -2   6  148.53    1.78   0
   7  -1   4  888.53    2.77   0
   7   2   1  366.23    1.53   0
   9  -1   7   68.30    2.12   0
   9   0   5  130.28    1.91   0
  10  -1   9  594.79    3.31   0
  10   2   4  363.96    2.24   0
  11   0   9  221.97    2.94   0
  11   1   7   -0.92    2.10   0
  11   3   5  130.24    1.85   0
 -14   3   4    1.98    1.99   0
 -14   4   4   78.06    1.87   0
 -13  -2   8   80.72    1.34   0
 -13   4   3  113.75    2.45   0
 -13   5   3   18.90    2.29   0
 -12  -2   7  155.52    1.30   0
 -11   2   2   49.29    1.70   0
 -10   1   2    2.19    1.01   0
 -10   3   1  262.55    2.25   0
 -10   6   1    1.93    2.10   0
  -9   7   1   41.33    1.75   0
  -8  -2   4  274.92    1.03   0
  -8   3   0  403.80    1.93   0
  -8   6   0   13.81    1.99   0
  -8   8   1    8.84    1.99   0
  -7   7   0   -0.84    1.83   0
  -6   4  -1 1493.07    3.41   0
  -5   6  -1   60.74    1.30   0
  -4  -5  10   97.56    1.42   0
  -4   2  -1  736.62    1.75   0
  -4   7  -1   28.41    1.68   0
  -3  -5  10   31.52    1.68   0
  -2  -5  10   11.07    1.77   0
  -2   0   0  426.15    0.74   0
  -1  -3   4  105.11    0.85   0
  -1   9   0  115.51    1.75   0
   0  -5  11   21.34    2.24   0
   1  -5  12  124.32    2.62   0
   2   7  -1    9.93    0.91   0
   4  -4  10  161.47    2.47   0
   5  -4  12   10.24    2.31   0
   6  -3   8  317.89    2.34   0
   7  -3  11  191.85    2.94   0
   7   0   3   46.46    1.38   0
   8  -2   8    4.99    1.52   0
   8   0   4 1057.59    3.21   0
   9   1   4  550.37    2.52   0
  10  -1  10   11.84    1.89   0
  10   0   7    1.12    1.97   0
  11   4   5    1.55    1.43   0
 -15   0   7   81.13    1.79   0
 -14   0   6  184.86    1.98   0
 -14   1   5    2.49    1.70   0
 -13   0   5   16.06    1.51   0
 -13   1   4  310.87    2.39   0
 -12  -3   9  177.99    1.12   0
 -12   0   4  343.82    2.11   0
 -12   4   2   13.60    1.52   0
 -12   5   2  242.99    2.33   0
  -9   0   2   -0.29    1.13   0
  -6  -5  11  102.03    1.25   0
  -6  -2   3   47.75    0.53   0
  -6   3  -1   42.58    1.39   0
  -6   6  -1  526.01    2.76   0
  -6   8   0   14.71    1.47   0
  -3   9   0   32.81    1.82   0
   0   9   0    1.34    1.40   0
   1  -5  13   25.99    2.26   0
   2  -4   8   71.93    2.09   0
   3  -4   9    1.38    2.00   0
   4   9   1   -2.59    0.88   0
   6  -3   9  216.80    2.62   0
   7  -2   7  179.87    2.31   0
   8  -1   6   47.64    1.80   0
   9  -1   8    6.75    2.04   0
  10   0   8    4.14    2.21   0
  10   3   4    5.40    1.39   0
  10   6   4    0.38    1.00   0
  11   1   8   49.34    1.84   0
 -15   2   5   36.95    2.18   0
 -14  -2   9   -1.68    1.09   0
 -14  -1   7  129.00    1.68   0
 -14   2   4  369.76    2.81   0
 -13  -1   6  225.67    1.78   0
 -12  -1   5   39.28    1.33   0
 -12   1   3  201.86    2.00   0
 -12   3   2  211.24    1.99   0
 -12   6   2    8.14    1.72   0
 -11   5   1   39.47    2.25   0
 -10  -2   5  260.28    1.27   0
 -10   2   1   25.80    1.62   0
 -10   7   1   -1.06    1.69   0
  -9  -1   3  470.60    1.55   0
  -9   1   1   -1.23    1.28   0
  -9   4   0   62.33    1.46   0
  -9   6   0  284.66    2.71   0
  -8   2   0  265.29    1.88   0
  -8   7   0  194.57    2.13   0
  -7  -5  12    0.15    0.99   0
  -7   0   1 1946.17    2.81   0
  -7   8   0   76.66    2.30   0
  -5   2  -1  166.76    1.34   0
  -5   7  -1  488.24    2.42   0
  -4   9   0    5.21    1.74   0
  -3   0   0    1.64    0.32   0
  -3   5  -2  306.38    1.79   0
  -3   8  -1   18.57    1.62   0
  -2   4  -2  226.52    1.37   0
  -2   8  -1  242.59    2.06   0
  -1   4  -2  541.40    1.53   0
  -1   5  -2  104.45    0.98   0
   0  -5  13   24.08    2.28   0
   0   4  -2  681.27    1.64   0
   0   8  -1  496.75    2.25   0
   2  -2   3  125.70    1.03   0
   4  -4  11  367.17    2.69   0
   4  -4  12  272.11    3.08   0
   5  -3   8   93.51    2.13   0
   5  -2   5 1073.71    3.27   0
   5  -1   3    1.45    0.94   0
   6  -3  10   94.12    2.51   0
   6  -2   6  195.77    1.77   0
   6  -1   4   15.31    1.48   0
   7  -1   5   60.81    1.73   0
   9  -1   9   54.98    2.49   0
   9   0   6    1.38    1.78   0
  10   1   6    9.10    1.39   0
  11   2   7  182.05    2.49   0
  11   3   6  158.47    2.16   0
 -15  -1   8    2.27    1.42   0
 -14   4   3  160.17    2.73   0
 -13  -3  10    0.36    0.87   0
 -13   2   3  144.13    1.80   0
 -11  -1   4  467.26    1.93   0
 -11   0   3  746.82    2.38   0
 -11   3   1   10.78    1.87   0
 -11   6   1   15.67    1.69   0
  -9   3   0  215.57    1.71   0
  -7   1   0 1236.08    2.70   0
  -7   3  -1  377.52    2.09   0
  -6   7  -1   12.62    1.78   0
  -5  -4   7   28.65    0.70   0
  -4  -5  11    7.49    1.52   0
  -4   5  -2   62.56    1.49   0
  -4   8  -1  246.94    2.35   0
  -3   4  -2  113.04    1.08   0
  -2   6  -2   51.44    1.42   0
  -1  -5  12   17.26    2.14   0
   0   6  -2   16.98    1.06   0
   1  -4   8  369.25    2.67   0
   1   5  -2    9.27    0.78   0
   2  -4   9  510.25    2.98   0
   3  -4  10    8.95    1.56   0
   3  -3   6   12.26    1.19   0
   3  -1   2 2546.73    3.37   0
   4  -4  13   88.01    2.16   0
   4  -3   7  404.34    2.56   0
   6  -3  11   23.57    2.35   0
   6  -3  12    0.77    2.40   0
   6   4   0  291.67    0.89   0
   8  -1   7  590.21    3.13   0
   8   0   5    4.18    1.61   0
   9  -1  10  208.85    3.05   0
  10   0   9    5.36    1.78   0
  10   0  10   19.61    2.78   0
  10   1   7  316.70    2.75   0
  11   2   8  133.04    2.66   0
  11   4   6   93.33    1.96   0
 -13   5   2   20.64    1.72   0
 -10   4   0   44.99    1.94   0
 -10   6   0   22.13    2.18   0
  -9   7   0    3.64    1.67   0
  -8   4  -1   43.36    1.83   0
  -8   8   0   18.60    2.10   0
  -7   7  -1  551.82    3.12   0
  -6  -5  12  307.94    2.01   0
  -6   2  -1  150.89    1.52   0
  -5   8  -1   19.66    1.97   0
  -4   0   0  660.20    1.33   0
  -4   4  -2  459.25    1.82   0
  -2  -5  12   58.82    2.40   0
  -2  -4   7 1966.02    3.59   0
  -2   1  -1  120.18    0.74   0
  -1  -5  13    1.01    1.63   0
  -1   3  -2  552.40    1.50   0
   3  -4  11   70.96    1.83   0
   3  -4  12   36.80    2.35   0
   5   0   2    2.44    1.07   0
   6  -3  13   34.03    2.22   0
   9  -1  11   12.95    2.02   0
   9   0   7  960.16    3.54   0
   9   6   3    0.83    0.75   0
  11   2   9  289.85    3.33   0
  11   3   7   95.12    2.25   0
 -15   0   6   -0.92    1.73   0
 -15   1   5   31.24    1.93   0
 -14   0   5    6.65    1.62   0
 -14   1   4   13.38    1.84   0
 -13   0   4   -2.50    1.54   0
 -13   1   3   61.19    1.90   0
 -12   4   1    2.56    1.46   0
 -12   5   1   -2.63    1.57   0
 -12   6   1   25.88    2.43   0
 -11   2   1 1057.79    3.52   0
 -10   0   2  162.10    1.35   0
 -10   3   0  361.80    2.55   0
  -9   2   0   34.43    1.17   0
  -8   6  -1  298.13    2.31   0
  -7  -3   5  240.49    0.58   0
  -6   8  -1  200.50    2.52   0
  -5   4  -2  166.17    1.70   0
  -5   5  -2  132.53    1.48   0
  -5   6  -2   47.84    1.81   0
  -3   1  -1  362.49    1.11   0
  -3   3  -2  910.27    2.09   0
  -2  -5  14  316.14    3.20   0
  -2   7  -2  312.75    2.12   0
  -1   7  -2    2.30    1.33   0
   0  -4   8  216.67    2.33   0
   1  -4   9  114.30    2.15   0
   2  -4  10   43.28    2.10   0
   3  -4  13  144.43    2.79   0
   3  -2   4  364.96    1.79   0
   4  -3   8  553.83    2.99   0
   5  -3  10  282.32    2.82   0
   5   1   1  832.50    1.84   0
   6   0   3   -0.71    1.19   0
   7  -1   6  384.08    2.22   0
   7   0   4    1.99    1.01   0
   7   6   1    6.81    0.51   0
   8  -1   8   65.01    1.75   0
   8   1   4  118.15    1.75   0
   9   0   8   -1.38    2.23   0
   9   4   3    7.56    1.10   0
  10   1   8    7.47    1.65   0
  11   3   8   68.58    2.54   0
  11   4   7  112.86    2.24   0
 -15   2   4    2.07    1.53   0
 -13  -2   7  259.30    1.65   0
 -12   0   3   -3.02    1.41   0
 -12   3   1  347.02    2.74   0
 -11   4   0  396.63    2.87   0
 -10   1   1  736.18    2.50   0
 -10   7   0  287.94    2.67   0
  -9   5  -1  334.12    2.69   0
  -8  -1   2   27.70    0.97   0
  -8   1   0  109.56    1.52   0
  -8   3  -1   80.06    1.37   0
  -8   7  -1    5.01    2.07   0
  -7   2  -1  377.50    2.03   0
  -6  -5  13   -3.00    1.82   0
  -6   4  -2  686.71    2.70   0
  -5  -5  13    4.57    2.15   0
  -5   0   0    1.05    0.72   0
  -4   3  -2  203.28    1.31   0
  -4   7  -2   17.69    1.78   0
  -3  -5  14   -2.18    2.20   0
  -3   9  -1  245.73    2.39   0
   0   7  -2  115.71    1.52   0
   2  -4  11  513.65    3.35   0
   2  -3   6  921.94    2.88   0
   3  -3   7   50.15    1.37   0
   3   0   1 2174.89    2.69   0
   4  -2   5   46.25    1.22   0
   4  -1   3  450.18    1.78   0
   5  -3  11  209.87    2.43   0
   5  -3  12  185.77    3.14   0
   5  -3  13  158.30    3.10   0
   5  -1   4  648.09    2.49   0
   6  -1   5  941.80    2.90   0
   7  -2  11   17.69    1.94   0
   7  -2  12    4.77    2.06   0
   7   2   2    1.83    1.04   0
   8  -1   9  185.41    2.29   0
   8   0   6    2.17    1.73   0
   9   0   9  564.92    3.74   0
   9   1   6   87.71    2.02   0
  10   1   9  681.13    4.01   0
  10   2   7   28.89    2.07   0
  10   4   5  296.44    2.21   0
  10   5   5    8.24    1.55   0
 -15   3   3  162.02    2.77   0
 -14  -1   6    1.08    1.40   0
 -14   4   2    3.58    1.71   0
 -13  -1   5   34.05    1.46   0
 -13   2   2  259.20    2.17   0
 -13   5   1   29.60    2.50   0
 -12   1   2    1.19    1.27   0
 -11  -2   5  173.73    1.44   0
 -11   6   0  487.35    3.12   0
 -10   2   0  185.73    2.08   0
  -9   6  -1    5.47    1.56   0
  -7   5  -2  101.73    2.00   0
  -7   8  -1    1.52    1.62   0
  -6   6  -2   -1.38    1.36   0
  -5   3  -2  438.38    1.83   0
   1  -4  10   71.45    2.19   0
   2  -4  12   74.10    1.97   0
   2  -4  13  164.25    2.91   0
   2  -4  14    0.91    2.58   0
   2  -1   2   37.01    0.96   0
   3   9   0   39.91    1.23   0
   4  -3   9  131.34    1.89   0
   7  -1   7   11.73    1.45   0
   8  -1  10    7.68    1.85   0
   8  -1  12    5.22    2.94   0
   9   0  10    0.41    2.67   0
   9   0  11  221.10    3.42   0
   9   3   4  195.38    1.86   0
  10   1  10   16.13    2.00   0
  10   3   6  153.01    2.23   0
 -14   3   2    6.58    1.65   0
 -13   4   1  132.73    2.12   0
 -12  -1   4   26.62    1.42   0
 -11   0   2    0.18    1.50   0
 -11   1   1  123.56    1.92   0
 -11   3   0    2.01    1.39   0
 -10   5  -1    6.85    2.21   0
 -10   6  -1  108.50    2.49   0
  -9   0   1 1014.01    2.74   0
  -9   3  -1  719.21    2.80   0
  -9   7  -1  262.29    2.55   0
  -8   2  -1   86.21    1.72   0
  -7  -4   8   75.15    0.65   0
  -7   6  -2   25.91    1.54   0
  -6   0   0 1205.21    2.36   0
  -6   3  -2   88.02    1.66   0
  -5  -1   1    0.90    0.54   0
  -4   8  -2   32.01    1.86   0
   0  -4   9  208.79    1.93   0
   1  -4  11   36.36    2.25   0
   1  -3   6  121.66    1.78   0
   2   6  -2   19.93    1.04   0
   3  -3   8  382.26    2.66   0
   4  -3  10   32.47    1.71   0
   5  -2   7 2032.18    4.53   0
   7  -1   8  176.15    2.60   0
   7   0   5  375.13    2.08   0
   8   0   7    6.91    1.49   0
   9   1   7   82.11    1.80   0
  10   2   8   52.07    1.89   0
  10   4   6  115.91    2.01   0
 -15   0   5    1.58    1.84   0
 -14   0   4  373.46    2.60   0
 -14   1   3   84.15    2.12   0
 -13  -3   9    4.46    0.94   0
 -13   3   1   89.70    1.91   0
 -12   4   0   56.92    1.82   0
 -12   6   0    0.93    1.76   0
 -10   4  -1  434.09    2.58   0
 -10   7  -1   44.04    2.46   0
  -9   1   0  341.07    1.84   0
  -8   5  -2   26.82    2.02   0
  -8   6  -2    3.93    2.15   0
  -6   1  -1  301.46    1.66   0
  -4   2  -2 1339.79    2.72   0
  -2   2  -2 2626.55    3.12   0
   0  -4  10  138.95    2.34   0
   1  -4  12   85.71    2.45   0
   1  -4  14  258.69    3.27   0
   2  -3   7  446.14    2.28   0
   3  -2   5 1162.15    3.17   0
   4  -3  11    2.78    1.75   0
   4  -3  12   10.98    2.49   0
   4  -3  13  228.12    3.21   0
   4  -3  14  112.71    3.10   0
   4  -2   6  125.51    1.52   0
   5  -2   8  338.91    2.72   0
   6  -2  12  418.49    3.69   0
   6  -2  13  180.36    3.30   0
   6  -1   6  546.89    2.50   0
   6   0   4  615.45    2.49   0
   7  -1   9    8.34    2.33   0
   8   0   8   17.01    2.32   0
   9   1   8    1.90    2.39   0
   9   4   4   98.20    1.64   0
  10   2   9   14.07    1.98   0
  10   2  10   67.26    3.08   0
  10   3   7  193.88    2.18   0
  10   5   6   64.51    1.82   0
 -14   2   2  109.11    1.97   0
 -13   0   3  679.50    3.04   0
 -13   1   2  321.68    2.59   0
 -12   3   0  204.24    2.64   0
 -11   2   0  368.17    2.63   0
 -11   6  -1    8.59    2.36   0
 -10   3  -1  154.81    2.25   0
  -9   2  -1  319.70    2.30   0
  -8   7  -2   49.01    2.30   0
  -7   0   0   -0.07    1.06   0
  -7   3  -2  541.56    2.30   0
  -4   5  -3    0.86    1.57   0
  -1  -4   9    0.09    1.25   0
   0   8  -2   14.19    1.56   0
   3  -3   9  573.34    2.85   0
   3  -1   3  354.33    1.68   0
   4   0   2 2288.24    3.21   0
   5   0   3  108.54    1.40   0
   7  -1  13   12.30    2.98   0
   7   0   6    3.29    1.80   0
   8   2   4  585.79    2.33   0
   8   7   3    2.42    0.79   0
   9   1   9   82.10    2.71   0
   9   3   5  124.52    1.97   0
   9   5   4   40.25    1.36   0
  10   3   8  138.43    2.67   0
  10   4   7  134.54    2.45   0
 -15  -1   6  311.54    2.38   0
 -14  -2   7   13.68    1.41   0
 -14   3   1   78.01    2.58   0
 -13  -2   6   46.01    1.44   0
 -13   2   1  253.58    2.69   0
 -12   0   2   78.80    1.76   0
 -12   1   1  786.98    3.33   0
 -11   4  -1  120.84    2.02   0
 -10   0   1    5.85    1.47   0
 -10   1   0   16.27    1.72   0
  -9   4  -2  191.66    2.48   0
  -9   6  -2   33.55    2.26   0
  -8   3  -2   34.89    1.87   0
  -7   8  -2    7.26    2.21   0
  -6   2  -2 1448.71    3.32   0
  -5   5  -3  578.79    2.51   0
  -5   6  -3  108.91    2.15   0
  -2   4  -3 1666.94    3.28   0
   0  -4  12   14.62    2.34   0
   0  -4  13  181.77    2.81   0
   0  -4  14    9.87    2.59   0
   2  -3   8   29.50    1.80   0
   3  -3  10  264.43    2.37   0
   3  -3  11  354.63    3.21   0
   3  -3  14  112.35    3.10   0
   4  -2   7  151.11    2.17   0
   4   7  -1    1.52    0.62   0
   5  -2   9  239.44    2.33   0
   5  -2  10   17.59    2.36   0
   6  -1   7  997.68    3.43   0
   8   0  10  550.93    3.54   0
   8   0  11    0.99    2.89   0
   8   0  12  403.97    4.24   0
   8   1   6   44.75    1.51   0
   9   1  10  248.16    2.88   0
   9   1  11   11.85    2.31   0
   9   2   7  360.73    3.05   0
  10   3   9  258.87    3.22   0
  10   4   8   10.57    2.25   0
  10   5   7   11.06    1.94   0
 -13  -1   4  319.49    2.19   0
 -12  -2   5   76.56    1.44   0
 -10   5  -2   19.52    2.24   0
  -9   7  -2   25.77    1.92   0
  -8   0   0  327.62    1.83   0
  -6   5  -3    2.96    1.30   0
  -5  -4   8    4.25    1.15   0
  -5   4  -3   29.90    1.23   0
  -4   7  -3   13.34    1.43   0
  -2  -4   9  401.05    2.29   0
   1  -3   7  208.27    1.75   0
   3  -3  12  235.48    2.61   0
   3  -3  13  109.30    2.34   0
   3  -2   6  485.02    2.47   0
   4   1   1  108.96    0.91   0
   5  -2  12   14.78    2.73   0
   5  -2  13  150.47    3.22   0
   5  -2  14    5.62    2.29   0
   6  -1   8   10.82    2.12   0
   6   1   3  109.74    1.42   0
   7   0   7  724.29    3.47   0
   8   1   7  647.00    3.45   0
   9   2   8   96.13    2.74   0
   9   3   6   35.20    2.11   0
   9   4   5  177.61    2.13   0
 -15   0   4   -3.66    1.96   0
 -15   2   2    7.87    2.28   0
 -13   3   0    6.09    1.73   0
 -12  -1   3  200.34    1.87   0
 -12   2   0    2.15    1.53   0
 -10   2  -1   91.53    1.58   0
 -10   4  -2  127.30    2.55   0
 -10   6  -2   31.68    1.93   0
  -9   3  -2  584.59    3.01   0
  -8   1  -1  398.73    1.94   0
  -7   2  -2    1.22    1.10   0
  -7   5  -3  448.62    2.60   0
  -3  -4   9   23.80    1.67   0
  -2  -4  10  310.85    2.55   0
  -1  -4  12  327.67    3.09   0
  -1  -4  13   55.69    2.45   0
  -1  -4  14  163.74    3.01   0
  -1  -4  15   17.24    2.61   0
   2  -3   9   15.41    1.50   0
   2  -3  15  165.17    3.39   0
   4  -2   8  125.53    1.81   0
   5  -1   6   38.23    1.34   0
   6  -1   9  366.86    3.20   0
   6   0   5   -0.55    1.11   0
   8   1   8   72.97    2.51   0
   8   3   4   44.10    1.60   0
   9   2   9  481.13    3.94   0
   9   2  10   59.93    3.07   0
   9   5   5  206.67    2.09   0
 -14   0   3    5.65    1.38   0
 -14   4   0    2.49    1.96   0
 -13   1   1    1.98    2.07   0
 -12   3  -1  117.05    2.47   0
 -11  -2   4    1.89    1.28   0
 -11   0   1  658.47    2.59   0
 -11   1   0  134.43    1.71   0
 -11   6  -2   99.09    2.89   0
  -8   2  -2 1303.93    3.76   0
  -8   6  -3  523.18    3.44   0
  -7   4  -3    1.84    1.29   0
  -5   3  -3  525.27    2.21   0
  -5   8  -3   42.44    2.25   0
  -4   3  -3 1389.02    3.12   0
  -3   3  -3  956.57    2.47   0
   1  -3   8  240.72    2.30   0
   1  -1   2 4093.57    3.65   0
   2  -3  10   13.22    1.60   0
   2  -3  12   83.49    2.69   0
   2  -3  13  177.69    3.22   0
   2  -3  14   65.39    3.08   0
   2   0   1    3.21    0.60   0
   4  -2   9  218.85    2.58   0
   6  -1  10   46.09    2.04   0
   6  -1  12   13.02    2.95   0
   7   0   9 1075.75    4.69   0
   7   7   2    8.61    0.74   0
   8   1   9  234.94    3.34   0
   9   2  11  178.08    3.04   0
 -15  -1   5   30.50    1.73   0
 -14   3   0  112.12    2.87   0
 -13   4  -1   72.80    2.83   0
 -11   2  -1  494.97    2.77   0
 -11   4  -2  113.81    2.68   0
 -10   3  -2  134.66    1.96   0
  -9   0   0   -0.27    1.04   0
  -9   1  -1    3.37    1.19   0
  -9   5  -3  736.64    3.87   0
  -9   6  -3    0.16    2.49   0
  -8   4  -3  390.05    2.53   0
  -8   7  -3    2.20    1.75   0
  -7   8  -3    2.02    2.45   0
  -6   8  -3  114.07    2.04   0
  -3  -4  10   82.29    2.02   0
  -2  -4  13   -0.33    2.31   0
  -2  -4  14    3.93    2.51   0
  -2  -4  15  124.68    2.46   0
   3  -2   7  957.54    3.17   0
   4  -2  10  519.94    3.12   0
   4  -2  11  197.27    3.11   0
   4  -2  12  184.80    3.34   0
   4  -2  13   58.01    3.05   0
   4  -2  14   41.04    2.51   0
   4  -1   5 1218.47    3.16   0
   4   9   0    8.24    0.56   0
   5  -1   7   11.19    1.38   0
   6   0   6   24.86    1.39   0
   7   0  11   50.85    3.06   0
   7   0  12    0.60    2.34   0
   7   0  13   -0.88    2.54   0
   7   1   6  478.83    2.93   0
   8   1  10   13.01    2.15   0
   8   1  11  253.90    3.30   0
   9   3   8   17.93    2.52   0
   9   6   6  307.68    2.56   0
 -15  -2   7   29.43    1.57   0
 -15   1   2   66.92    2.48   0
 -14  -1   4   13.00    1.62   0
 -12  -3   7   15.00    0.99   0
 -12   0   1    7.68    1.71   0
 -12   1   0   49.06    2.17   0
 -12   5  -2  261.32    3.32   0
 -11  -1   2   11.22    1.37   0
  -9   2  -2    2.54    1.32   0
  -9   4  -3    6.15    2.26   0
  -7   3  -3  707.04    2.79   0
  -5  -4   9    8.15    1.79   0
  -5   1  -2 3494.84    4.60   0
  -4   1  -2   46.79    1.16   0
  -4   6  -4   19.30    1.92   0
  -3  -4  15   14.80    2.59   0
   1  -3   9  235.87    2.10   0
   1  -3  15    2.26    2.95   0
   2  -1   3 1694.05    2.96   0
   3  -2   8   56.52    2.10   0
   3  -1   4  256.98    1.54   0
   3   0   2    2.85    0.83   0
   4   0   3    1.52    1.05   0
   5  -1   8    8.84    2.11   0
   6   1   4   15.95    1.48   0
   7   3   3  667.70    2.44   0
   8   2   7   -5.74    2.30   0
   8   4   4  121.15    1.81   0
   8   7   4   18.12    1.18   0
   9   3   9    9.29    2.12   0
 -15   0   3    8.42    2.15   0
 -14   1   1  218.23    2.89   0
 -13   3  -1   10.86    1.86   0
 -12   2  -1   88.29    2.40   0
 -12   4  -2  147.49    2.85   0
 -11   3  -2  307.88    2.55   0
 -10   0   0  375.04    2.36   0
 -10   1  -1  808.96    3.04   0
 -10   6  -3  215.37    2.65   0
  -9  -1   1    0.92    1.22   0
  -8   3  -3   43.23    1.63   0
  -6   0  -1    1.21    1.11   0
  -6   1  -2  147.74    1.40   0
  -6   5  -4   90.68    2.25   0
  -5   0  -1   53.56    0.85   0
  -5   5  -4  104.53    1.69   0
  -5   7  -4    4.84    2.11   0
  -4   0  -1    2.83    0.85   0
  -3  -4  11  145.42    1.97   0
  -3  -4  12  288.45    2.97   0
  -3  -4  14  104.26    2.87   0
  -3   1  -2 2423.11    3.41   0
  -3   5  -4   11.01    1.69   0
  -2   6  -4   14.36    1.75   0
   0  -3   8  231.65    2.28   0
   1  -3  10  458.76    2.82   0
   1  -3  11  435.88    3.43   0
   1  -3  12   65.85    2.89   0
   1  -3  13  217.38    3.36   0
   1  -3  14    5.62    2.17   0
   2  -2   6  156.51    1.58   0
   3  -2  14  160.20    3.66   0
   3  -2  15  312.65    3.63   0
   4  -1   6   17.90    1.78   0
   5  -1   9  135.57    2.15   0
   5  -1  12  739.79    4.81   0
   5  -1  13   21.66    3.41   0
   5  -1  14  215.88    3.38   0
   6   0   7   -0.41    1.48   0
   7   1   7   22.34    2.17   0
   7   5   2  100.49    1.26   0
   7   6   2   26.38    0.97   0
   8   2   8    4.65    2.64   0
   9   4   9  109.71    3.13   0
 -14   0   2  288.35    2.68   0
 -10   2  -2  451.50    2.66   0
 -10   4  -3  526.21    3.12   0
  -9   3  -3  297.66    2.84   0
  -7   0  -1  229.92    1.77   0
  -7   1  -2 1114.97    3.06   0
  -7   6  -4  161.13    2.29   0
  -7   7  -4   19.22    2.42   0
  -6   2  -3  249.28    2.20   0
  -6   4  -4   23.76    1.97   0
  -5   2  -3  327.47    1.88   0
  -4  -4  15   16.95    2.77   0
  -4   2  -3 1264.08    3.17   0
  -3   7  -4   10.52    1.50   0
  -1  -3   7  263.20    2.10   0
   1  -2   5  819.30    2.45   0
   3  -2   9  543.45    2.98   0
   3  -2  10  116.38    2.67   0
   3  -2  11   51.45    2.75   0
   3  -2  13  128.53    3.36   0
   5  -1  11  112.89    2.53   0
   5   0   5 1312.55    3.44   0
   6   0   8  104.56    2.07   0
   6   0   9    1.06    2.60   0
   6   0  13   -5.23    3.74   0
   6   4   1 1489.73    2.45   0
   7   1   8  208.50    2.99   0
   8   2   9   -2.51    2.06   0
   8   2  10  386.97    4.11   0
   8   2  11  118.25    3.78   0
   8   2  12  571.90    4.63   0
   8   5   4  198.55    1.85   0
   9   5   8    8.69    2.59   0
 -15  -1   4  439.98    2.78   0
 -14   3  -1  191.39    3.26   0
 -13   0   1  491.31    3.05   0
 -13   1   0    2.98    1.63   0
 -13   2  -1  209.21    2.98   0
 -13   4  -2  106.52    3.03   0
 -12   3  -2   67.25    2.10   0
 -11   0   0   -1.39    1.81   0
 -11   1  -1  157.68    1.94   0
 -11   2  -2   46.89    2.24   0
  -8   0  -1    2.61    1.47   0
  -8   6  -4   70.17    2.05   0
  -8   7  -4   27.00    2.60   0
  -7   2  -3  420.75    2.57   0
  -7   4  -4  302.72    2.67   0
  -4  -4  12    7.84    2.21   0
  -4  -4  13   10.09    2.29   0
  -4  -4  14   17.36    2.40   0
  -4   8  -4   26.11    2.37   0
  -3   0  -1 2183.41    2.79   0
  -3   2  -3  347.36    1.71   0
  -2   1  -2   36.83    0.95   0
   0  -3   9   73.57    1.67   0
   2  -2   7    0.73    1.24   0
   4  -1   7 1233.30    3.94   0
   6   0  10  746.73    4.05   0
   6   0  11    0.63    2.21   0
   6   0  12  738.68    4.62   0
   7   1   9    8.76    2.09   0
   7   1  10  518.35    3.69   0
   7   1  11   35.18    2.55   0
   7   1  12  626.89    4.58   0
 -15   1   1   19.36    2.31   0
 -14  -1   3   86.67    1.97   0
 -10   3  -3   10.69    1.64   0
  -9  -4  10  256.93    1.29   0
  -9   7  -4   29.27    2.70   0
  -8   2  -3  380.75    2.60   0
  -8   4  -4  114.97    1.92   0
  -6  -4  10   35.39    1.91   0
  -5  -4  11   93.84    2.02   0
  -2   4  -4    1.72    1.08   0
  -2   8  -4   21.16    1.93   0
   0  -3  10   15.84    1.57   0
   0  -3  11  121.39    2.50   0
   0  -3  12  486.05    3.65   0
   0  -3  13  374.76    3.11   0
   2  -2   8  719.17    3.24   0
   2  -2  15   40.62    2.68   0
   3  -1   5    3.71    1.06   0
   4  -1   8   -0.40    2.10   0
   4  -1  13  189.86    3.66   0
   4  -1  14    4.30    2.67   0
   4   0   4 1578.69    3.39   0
   5   0   6    4.19    1.25   0
   5   4   0  663.73    1.31   0
   6   3   2   97.36    1.20   0
   8   3   8  341.80    3.48   0
   8   3   9  400.26    3.86   0
   8   5   5   24.53    1.72   0
 -15  -2   6   -0.93    1.36   0
 -15   0   2   -4.34    2.08   0
 -14  -2   5   28.44    1.44   0
 -14   1   0  216.00    2.81   0
 -13   3  -2  168.40    2.41   0
 -12   0   0   12.24    1.82   0
 -12   1  -1  256.45    2.28   0
 -12   2  -2  117.09    2.51   0
 -12   4  -3  205.02    3.03   0
 -11   3  -3  125.77    2.65   0
 -10  -4  11   15.25    0.98   0
 -10   5  -4   -3.23    2.42   0
  -9   0  -1  236.69    1.75   0
  -9   2  -3  247.94    2.45   0
  -8  -4  10   34.73    1.32   0
  -7   3  -4  957.01    3.59   0
  -6  -4  14   44.81    2.60   0
  -6  -1   0  197.50    1.27   0
  -6   3  -4  340.11    2.16   0
  -5  -4  12  245.25    2.54   0
  -5   3  -4  225.30    1.81   0
  -4   3  -4  250.08    1.76   0
  -2   2  -3  120.73    1.09   0
  -1  -3  15   27.28    2.78   0
   1  -2   6  131.79    1.63   0
   2  -2   9  268.85    2.71   0
   2  -2  13  143.58    3.34   0
   4  -1   9  719.23    3.35   0
   4  -1  10   36.72    2.63   0
   4  -1  11    6.02    2.81   0
   4  -1  12    3.98    2.85   0
   5   0   7  634.17    3.23   0
   5   0  14    7.72    3.51   0
   6   1   6  650.65    2.85   0
   7   2   7  231.94    2.79   0
   8   3  10  105.07    2.73   0
   8   6   5  178.72    1.98   0
 -14   0   1    1.05    1.98   0
 -14   2  -1    3.86    1.74   0
 -10   0  -1   -3.84    1.59   0
 -10   1  -2    8.12    1.40   0
 -10   4  -4  244.85    2.91   0
  -8   3  -4   44.24    2.04   0
  -7   6  -5    4.11    2.21   0
  -6   5  -5  179.20    2.40   0
  -5   5  -5   21.68    1.88   0
  -5   6  -5    9.04    1.99   0
  -5   7  -5   85.96    2.27   0
  -4   6  -5  165.85    2.35   0
  -3   3  -4  439.94    2.02   0
  -1  -3   9  796.73    3.20   0
  -1  -3  13   14.65    2.40   0
  -1  -3  14    3.47    1.95   0
  -1   8  -4  204.57    2.40   0
   2  -2  10 1971.20    5.08   0
   2  -2  11  219.54    2.47   0
   2  -2  12  396.33    3.10   0
   2  -1   4  544.25    1.82   0
   2   9  -2  106.69    1.38   0
   3  -1   6   12.54    1.61   0
   3  -1  15    1.13    3.37   0
   5   0   8    2.50    2.18   0
   5   0  12    3.04    3.20   0
   5   0  13  193.82    3.24   0
   5   2   2   11.04    0.92   0
   6   1   7 1161.47    4.13   0
   6   2   4  742.35    2.71   0
   6   5   1   10.72    0.74   0
   7   2   8  243.29    3.09   0
   7   2   9  196.86    3.13   0
   7   2  10  112.15    3.28   0
   7   2  11   20.20    3.46   0
   7   2  12    4.01    2.67   0
   8   4   8    3.48    2.43   0
 -14   3  -2   44.45    1.99   0
 -13   1  -1    6.26    2.05   0
 -13   2  -2   79.00    2.39   0
 -13   4  -3   31.40    2.49   0
 -12   3  -3   32.35    1.83   0
 -11   1  -2  139.13    2.22   0
 -10  -4  12   13.73    1.31   0
 -10   2  -3  193.77    2.05   0
  -9  -4  11  214.62    1.67   0
  -7  -4  11  142.74    1.91   0
  -5  -3   5   11.81    0.54   0
  -4  -1   0    2.17    0.60   0
  -4   5  -5   74.20    1.57   0
  -4   7  -5   44.53    2.07   0
  -3   6  -5   -0.02    1.73   0
  -3   7  -5    2.15    1.89   0
  -2  -3  15  333.30    3.66   0
  -2   0  -1    3.21    0.44   0
  -2   3  -4 1252.73    3.11   0
  -1  -3  10  812.88    3.17   0
  -1  -3  11   71.44    2.16   0
  -1  -3  12   47.64    2.32   0
   0  -1   2    9.08    0.51   0
   1  -2   7  699.15    2.76   0
   1  -1   3  925.67    1.98   0
   3  -1  14   80.42    3.34   0
   3   0   3 2196.06    3.24   0
   4   0   5    1.38    1.44   0
   4   0  15    4.22    3.60   0
   5   0   9   81.72    1.91   0
   5   0  11   12.95    2.12   0
   6   1   8   -1.16    1.56   0
   6   1   9  385.66    3.44   0
   6   1  10   62.88    2.91   0
   6   1  11    4.77    2.92   0
   6   1  12   12.60    2.51   0
   7   4   4  286.13    1.98   0
   8   4   9   17.21    2.09   0
   8   6   6    1.10    1.65   0
 -15  -1   3   21.15    1.64   0
 -13   0   0   -1.07    1.81   0
 -12  -3   6   27.76    0.90   0
 -12  -2   3   79.23    1.36   0
 -11   0  -1  699.65    3.07   0
 -11   2  -3   34.08    2.08   0
  -9  -4  12  158.55    2.05   0
  -9   6  -5   10.63    2.27   0
  -8  -4  13   49.71    1.98   0
  -7   1  -3   -0.22    1.54   0
  -7   4  -5  103.75    2.24   0
  -6   1  -3  112.09    1.34   0
  -6   4  -5   18.92    1.36   0
  -5   1  -3    2.07    1.29   0
  -5   4  -5  153.69    1.76   0
  -4   4  -5  162.68    2.07   0
  -4   8  -5   56.27    2.28   0
  -2  -3  14  275.16    3.29   0
  -1   1  -2 3744.99    3.57   0
  -1   2  -3 3296.03    3.97   0
   1  -2   8  116.44    1.88   0
   1   2  -2   80.06    0.60   0
   3  -1   7    4.55    1.22   0
   3  -1  13   17.50    2.28   0
   4   0  14  166.38    3.85   0
   6   3   3    2.96    1.12   0
   7   3   6   12.63    1.98   0
   7   3  12  422.79    4.60   0
   8   5   9    1.76    2.55   0
 -15   0   1  190.96    2.40   0
 -14   1  -1  297.09    2.88   0
 -14   2  -2   71.02    2.34   0
 -12   4  -4  117.87    2.65   0
 -11   3  -4  198.43    2.63   0
 -10  -2   2   40.80    1.14   0
 -10   5  -5    8.68    2.30   0
  -8   1  -3    2.55    1.15   0
  -7   0  -2   -2.78    1.31   0
  -7   2  -4   88.45    1.49   0
  -6   0  -2 2195.86    3.76   0
  -5   2  -4  153.07    1.51   0
  -4   1  -3  464.95    2.02   0
  -3  -3  15  164.56    2.99   0
  -3   4  -5  683.42    2.88   0
  -3   8  -5    0.64    2.01   0
  -2  -3   9    8.98    1.47   0
  -2  -3  13  105.95    2.62   0
  -2   7  -5   27.69    1.82   0
   0   8  -4    5.24    1.74   0
   1  -2   9   20.67    1.89   0
   1  -2  10    2.93    2.00   0
   1  -2  12   98.25    2.65   0
   1   9  -3  103.05    1.74   0
   2  -1   5 2611.92    4.05   0
   2  -1  15  403.84    4.49   0
   3  -1   8  634.33    2.80   0
   3  -1   9   12.67    2.10   0
   3  -1  10  552.98    3.43   0
   3  -1  12  367.97    3.10   0
   4   0   6  320.66    2.25   0
   4   0  13    2.93    3.24   0
   5   1   5    7.66    1.40   0
   5   1  14  228.36    3.59   0
   6   8   2   11.75    0.70   0
   7   3   8   60.02    2.52   0
 -14   0   0   22.43    1.98   0
 -12   0  -1   -3.03    1.80   0
 -12   2  -3   66.77    1.75   0
 -11   5  -5  282.76    3.11   0
 -10   4  -5  277.06    2.87   0
  -9   0  -2   -2.03    1.45   0
  -9   2  -4   10.01    1.82   0
  -9   4  -5  160.34    2.07   0
  -8   0  -2  967.08    2.80   0
  -6   3  -5  317.66    2.41   0
  -5   0  -2   -0.70    0.74   0
  -4   2  -4  887.38    2.65   0
  -2  -3  10    0.78    1.70   0
  -2  -3  11   90.17    2.14   0
  -2  -3  12   61.61    1.76   0
  -1   3  -4   87.56    1.38   0
   1   6  -4  664.66    2.37   0
   1   7  -4    3.02    1.35   0
   2  -1  14   10.93    3.06   0
   2   0   2  424.13    1.19   0
   4   0  12  599.92    4.37   0
   5   1  13   19.92    2.56   0
   7   3   9   60.50    2.14   0
   7   4   5  111.54    1.50   0
   7   5   4    0.26    1.34   0
   7   7   4   20.02    1.13   0
 -13   1  -2  106.32    2.39   0
 -10   2  -4  365.92    2.79   0
  -8   3  -5  180.30    2.30   0
  -8   6  -6    2.87    2.12   0
  -7   3  -5  513.04    2.62   0
  -5   3  -5  119.53    1.55   0
  -5   7  -6    5.44    1.98   0
  -4   0  -2 2429.76    3.50   0
  -4   3  -5  323.31    2.20   0
  -3  -3  14   32.06    1.83   0
  -3   1  -3  368.71    1.72   0
  -3   2  -4  363.45    1.99   0
   0  -2  13    1.05    2.43   0
   1  -1  16  105.15    2.93   0
   1   5  -4  124.33    1.30   0
   2  -1   6   14.78    1.35   0
   2  -1  13  157.87    3.24   0
   3   0   4   -0.49    0.98   0
   3   0  15  471.30    4.18   0
   4   0   8 1578.68    4.46   0
   4   0   9    7.82    2.15   0
   4   0  10  431.98    3.44   0
   4   0  11    3.26    1.94   0
   5   1   6   33.74    1.29   0
   5   1   7   11.37    1.85   0
   5   1  11  108.75    3.17   0
   5   1  12  690.16    4.31   0
   6   2   7    6.84    1.96   0
   6   2   8   19.16    2.29   0
   6   2   9   86.05    2.72   0
   6   2  10  149.63    3.15   0
   6   2  11   10.69    2.32   0
   6   3   4  327.56    1.98   0
   7   4  11   46.13    3.32   0
 -13   0  -1  192.27    2.34   0
 -13   3  -4  157.71    2.73   0
 -11   2  -4   -1.12    1.90   0
 -11   4  -5    1.69    1.67   0
 -10   0  -2  392.99    2.15   0
  -9   3  -5  116.50    1.81   0
  -7   5  -6   16.28    1.53   0
  -4  -3  15   63.42    2.05   0
  -4   5  -6  197.64    2.26   0
  -3  -3  12  177.23    2.35   0
  -1  -2  15  281.16    3.46   0
  -1   8  -5   93.01    2.23   0
   0  -2  12  879.10    4.15   0
   0   9  -4  167.70    2.22   0
   3   0  14   -1.81    2.38   0
   5   1   8    1.78    1.47   0
   5   1   9  130.30    2.54   0
   5   1  10  771.68    3.83   0
   5   2  14    1.55    3.72   0
   7   4  10   48.02    2.35   0
   7   5   5  258.43    2.15   0
 -15  -2   4    1.11    1.28   0
 -15   0   0   -2.10    1.40   0
 -14   1  -2   14.05    2.11   0
 -14   2  -3   38.67    2.32   0
 -12   4  -5  165.48    2.71   0
 -11   0  -2    4.55    1.61   0
 -10   3  -5   65.70    1.72   0
  -8   4  -6   -1.02    1.91   0
  -4  -3  14   62.02    2.34   0
  -4  -2   2  128.39    0.36   0
  -3   3  -5   12.78    1.09   0
  -2  -2  16    6.98    2.82   0
  -1  -2  14  308.07    3.45   0
   0  -2   8  882.75    2.95   0
   0  -2   9  109.44    1.91   0
   0  -2  10  348.32    2.64   0
   1  -1   4  563.19    1.62   0
   2  -1   7 1483.69    3.50   0
   2  -1   8   76.35    1.85   0
   2  -1  10  167.99    2.46   0
   2  -1  11    6.26    1.74   0
   3   0  13  772.38    4.75   0
   6   3  12   -0.09    2.40   0
   6   7   2    3.43    0.86   0
   7   5   7    4.33    2.01   0
   7   5  10   14.05    2.90   0
   7   7   6   83.48    1.97   0
 -14   0  -1    4.36    1.89   0
 -12   0  -2  658.01    3.12   0
 -12   2  -4  187.14    2.18   0
 -11   3  -5  130.18    2.02   0
  -9  -1  -1   -1.86    0.92   0
  -9   4  -6  143.19    2.37   0
  -8  -2   1   20.90    0.92   0
  -8   1  -4  115.28    1.90   0
  -8   2  -5  135.32    2.08   0
  -7  -2   1  378.20    1.42   0
  -7   1  -4  927.27    2.94   0
  -7   2  -5  374.98    2.53   0
  -6   2  -5   53.16    1.76   0
  -5  -3  15   14.97    2.17   0
  -4  -3  13  228.03    2.56   0
  -4   4  -6   28.55    1.81   0
  -3   5  -6   13.19    1.29   0
  -3   8  -6  127.86    2.25   0
  -2   2  -4  506.98    1.95   0
  -2   6  -6    5.84    1.71   0
  -1  -2  13  559.19    3.59   0
  -1   4  -5  193.03    1.82   0
   0  -1  16    4.13    2.38   0
   1  -1  14   18.09    2.14   0
   2  -1   9   33.08    1.46   0
   3   0   5 1793.14    3.36   0
   3   0  12   -1.56    2.62   0
   4   1   4   67.05    1.01   0
   4   1  13  180.79    3.00   0
   5   2   4  146.25    1.29   0
   5   2  12   11.30    3.22   0
   5   7   0    4.12    0.41   0
   7   6   6  192.30    2.20   0
   7   6   7   43.95    2.08   0
   7   6   9   12.80    2.61   0
 -13  -1   0    2.87    1.16   0
 -13   1  -3    0.78    2.04   0
 -13   2  -4   -0.93    2.18   0
 -12   3  -5   12.59    1.69   0
  -9   1  -4  544.75    2.56   0
  -9   2  -5   67.90    1.61   0
  -8   0  -3    0.24    1.45   0
  -7   0  -3   50.69    1.49   0
  -5   1  -4  675.66    2.38   0
  -5   2  -5 1133.34    3.20   0
  -3   0  -2    2.30    0.61   0
  -2   1  -3 1746.47    3.00   0
  -2   3  -5  872.25    2.88   0
  -2   5  -6  604.22    2.88   0
  -2   7  -6  674.07    3.24   0
   1  -1  13   -0.31    1.85   0
   2   0  14    4.66    2.99   0
   3   0   6    7.22    1.41   0
   3   0  11  206.58    2.48   0
   5   2  11    1.03    2.94   0
 -15   0  -1  119.84    2.31   0
 -13   0  -2   -3.34    1.85   0
 -13   3  -5   77.99    2.52   0
 -11   1  -4  318.14    2.62   0
 -10   0  -3   -1.54    1.56   0
 -10   2  -5   79.31    1.65   0
  -9   0  -3    2.59    1.12   0
  -8  -3   4  396.21    0.95   0
  -8   3  -6   78.10    1.67   0
  -7   3  -6   12.88    1.39   0
  -6  -3  15   85.07    2.38   0
  -6  -2   1  239.24    1.13   0
  -6   0  -3    1.14    0.91   0
  -6   5  -7   77.06    2.12   0
  -6   6  -7    3.92    1.56   0
  -6   7  -7   20.23    2.01   0
  -5   3  -6    8.76    1.72   0
  -5   7  -7   10.84    2.13   0
  -4   1  -4   67.42    1.48   0
  -3  -2  16   19.40    2.05   0
  -3   4  -6  279.62    1.97   0
  -2  -2  14   80.11    2.64   0
  -1  -2  12   69.31    1.83   0
   0   8  -5   20.25    1.46   0
   1  -1   5   76.49    0.95   0
   1  -1  12  564.92    3.28   0
   1   0  16    5.72    2.50   0
   2   0   3    0.97    0.50   0
   3   0   7  988.42    3.02   0
   3   0   8    0.84    1.76   0
   3   0   9  708.80    3.39   0
   3   0  10    5.28    1.66   0
   3   1  14   78.78    3.68   0
   3   9  -2    3.48    0.47   0
   4   1   5 1158.33    2.88   0
   4   1  10   41.91    2.56   0
   4   1  11    7.28    1.96   0
   4   2  14   31.03    2.91   0
   5   2   6   88.46    1.86   0
   5   2  10   19.76    2.02   0
   5   4   1   -1.01    0.59   0
   6   4   4   22.72    1.30   0
 -15  -2   3    7.70    1.36   0
 -14  -3   6    7.01    0.85   0
 -14   1  -3   49.86    1.71   0
 -11   0  -3   29.50    1.77   0
 -11   2  -5  133.30    1.99   0
  -9   5  -7   37.73    1.75   0
  -6  -3  14  214.23    2.53   0
  -5  -3  13    3.59    1.79   0
  -5   0  -3  107.15    1.42   0
  -5   5  -7   37.99    1.96   0
  -4   3  -6  378.51    2.47   0
  -4   6  -7   56.47    2.03   0
  -3  -2  15  316.75    3.34   0
  -1   6  -6  528.24    2.92   0
   0  -1  14   65.18    2.29   0
   1  -1   6  346.20    1.83   0
   1  -1  11  108.13    1.96   0
   1   0  15  725.19    5.14   0
   1   9  -4    4.63    1.01   0
   2   0  13    1.75    2.05   0
   4   1   6   15.39    1.10   0
   4   1   7 1048.36    3.50   0
   4   1   9  701.76    3.23   0
   4   2  13   49.56    3.59   0
   5   2   8  358.91    2.52   0
   6   4   5   18.77    1.60   0
 -14   0  -2   78.18    2.06   0
 -12  -2   1    3.84    1.27   0
 -11   3  -6  123.87    2.08   0
  -9   4  -7  178.56    2.67   0
  -7   4  -7  205.53    2.13   0
  -6   4  -7    3.11    1.89   0
  -4  -2  16  383.02    3.63   0
  -4   5  -7  106.27    1.74   0
  -3   6  -7   20.66    2.03   0
  -3   7  -7  123.78    2.26   0
  -2  -2  13    1.64    1.61   0
  -2   4  -6    1.57    1.18   0
  -1  -1  15    5.11    2.88   0
  -1   5  -6   57.86    1.87   0
  -1   8  -6  161.72    2.51   0
   0   4  -5    2.04    1.16   0
   1  -1   7    4.22    1.38   0
   1  -1   8 1085.92    3.34   0
   1  -1   9    1.89    1.76   0
   1  -1  10 1139.28    3.72   0
   2   0  12  626.61    4.00   0
   6   4   6   -0.82    1.72   0
 -15  -1   0    4.10    1.71   0
 -13   2  -5   10.50    2.18   0
 -12   0  -3   -2.29    1.31   0
 -12   3  -6   29.35    1.73   0
 -10  -1  -2    5.09    1.45   0
 -10   4  -7   94.81    2.01   0
  -9  -1  -2 1170.36    3.28   0
  -9   1  -5  119.85    2.07   0
  -9   2  -6  108.63    2.24   0
  -8  -1  -2   48.64    1.39   0
  -8   1  -5  278.23    2.31   0
  -8   2  -6  377.32    2.75   0
  -7  -3  14   57.61    2.06   0
  -7  -1  -2  999.39    2.79   0
  -7   1  -5   66.37    1.84   0
  -7   2  -6  144.32    2.22   0
  -6  -3  13  234.99    2.45   0
  -4  -1  -1  106.69    1.01   0
  -4   0  -3    0.79    1.12   0
  -3  -2  14   63.90    2.57   0
  -3   3  -6   12.61    1.67   0
  -3   5  -7   72.02    2.09   0
  -3   8  -7   74.62    2.21   0
  -2  -1  16   -4.62    2.97   0
  -1   3  -5    8.25    0.94   0
   0   0  16  185.39    3.23   0
   1   0  14    2.15    2.22   0
   1   7  -5   23.22    1.10   0
   2   0   4   18.20    0.89   0
   2   0  11   -4.38    2.42   0
   4   3  14  145.37    3.44   0
   5   4  12   12.06    3.35   0
   6   5   9   41.72    2.75   0
 -13   0  -3   11.82    1.99   0
 -11  -1  -2  131.77    1.89   0
 -10   1  -5  120.36    1.80   0
 -10   2  -6  113.96    1.86   0
  -8   0  -4 1179.69    3.52   0
  -8   3  -7  361.52    2.93   0
  -7   3  -7   11.64    1.96   0
  -6   1  -5 1002.30    3.10   0
  -6   2  -6  196.51    1.85   0
  -6   6  -8    1.29    2.16   0
  -5  -2  16   27.25    2.66   0
  -5   2  -6   95.32    1.88   0
  -4   4  -7  211.56    1.99   0
  -2   7  -7    1.98    1.87   0
   0  -1  12    0.24    1.73   0
   0   0  15   -1.97    3.06   0
   1   0  13  341.70    3.59   0
   2   0  10  835.32    3.81   0
   3   2  14  174.62    3.35   0
   5   3   4  215.21    1.66   0
   5   3   9   39.29    2.69   0
   6   5   5  190.29    1.98   0
   6   5   6  711.90    3.31   0
 -14  -3   5    9.13    0.99   0
 -14  -1  -1  297.23    2.17   0
 -11   1  -5   34.99    1.58   0
 -11   2  -6   21.57    1.67   0
 -10   0  -4  581.19    2.94   0
 -10   3  -7  165.90    2.55   0
  -9   0  -4    3.53    1.22   0
  -9   5  -8    6.28    2.18   0
  -8  -3  14   92.20    2.16   0
  -8   5  -8  315.57    2.68   0
  -7   0  -4   -1.21    1.08   0
  -7   5  -8    5.85    1.59   0
  -6  -1  -2  123.90    1.20   0
  -6   3  -7  313.02    2.25   0
  -5  -2   1 2152.12    2.28   0
  -5   1  -5    7.59    1.14   0
  -5   3  -7    4.66    1.78   0
  -5   7  -8   21.43    2.10   0
  -3  -2  13  624.97    3.18   0
  -3   4  -7  141.57    2.21   0
  -2  -2  10  448.02    2.62   0
  -2   0  -2  461.25    1.29   0
  -2   2  -5  802.01    2.72   0
  -2   5  -7   15.58    1.90   0
  -2   8  -7    7.69    2.00   0
  -1   1  -3  915.78    1.84   0
  -1   4  -6  864.50    3.00   0
   0   6  -6   13.34    1.37   0
   2   0   5   -1.63    0.73   0
   2   0   9   -1.94    1.37   0
   3   1  10  597.58    3.70   0
   4   2  10  580.36    3.46   0
   5   3   6   12.29    1.76   0
   5   3   7    4.76    2.02   0
   6   6   5  130.04    1.86   0
   6   6   6    0.06    1.75   0
   6   6   7    4.96    2.12   0
   6   6   8    0.25    1.68   0
   6   7   5   13.09    1.47   0
   6   7   7   26.84    2.02   0
 -14  -2   1   10.87    1.41   0
 -14   0  -3    5.85    1.45   0
 -12   2  -6  125.39    2.13   0
 -11   0  -4    3.72    1.36   0
 -11   3  -7   87.98    2.01   0
  -9   4  -8  254.60    2.91   0
  -7  -2   0  526.54    1.87   0
  -7   4  -8  241.23    2.76   0
  -6  -3  11  355.24    2.26   0
  -6  -2  16  182.96    2.98   0
  -6   0  -4  656.26    2.45   0
  -5  -2  15  217.72    2.92   0
  -5   5  -8   12.57    1.56   0
  -4  -2  14   41.53    2.36   0
  -4   6  -8   49.43    2.15   0
  -3  -2  12   10.27    2.00   0
  -1  -1  13    5.51    1.80   0
  -1   0  16    7.11    2.49   0
   0   0  14   14.29    3.01   0
   0   8  -6    1.44    1.36   0
   1   0  12    5.20    2.48   0
   1   1  15   48.90    2.72   0
   2   0   6   31.95    1.05   0
   2   0   7   -0.84    1.06   0
   2   0   8   99.28    1.54   0
   3   1   4  260.47    1.51   0
   3   1   9   11.73    2.14   0
   3   3  14  136.67    4.26   0
   4   2   4  883.71    2.47   0
   4   3  12   13.35    2.56   0
 -15  -1  -1    1.43    1.31   0
 -13   1  -5   81.44    1.90   0
 -12   0  -4  479.05    2.73   0
 -10   4  -8   -2.68    1.65   0
  -6   4  -8  142.18    1.99   0
   0  -1   9  239.93    1.85   0
   0   1  16    0.22    2.71   0
   3   2  12   22.94    2.36   0
;
_shelx_hkl_checksum     18412
_shelx_res_file
;
TITL    hd0817 in P21/n
    hd0817.res
    created by SHELXL-2018/3 at 08:51:16 on 13-Mar-2020
CELL   0.71073    12.0239   7.1317  12.6836  90.000 101.104  90.000
ZERR         4     0.0006   0.0003   0.0007   0.000   0.004   0.000
REM Gitterkonstanten aus 11226 Reflexen mit 2.8-28.9 Grad V=1067.26(9)
REM farblose Platte Tmin=0.2277, Tmax=0.7042 10 Kristallflaechen
LATT  1
SYMM 0.5-X,0.5+Y,0.5-Z
SFAC C H N SE
UNIT 44 64 8 4
L.S.      5
FMAP      2
PLAN     -10 .5 -.5
TEMP -153
SIZE 0.1 0.47 0.55
ACTA
CONF
BOND $H
WGHT    0.057300    1.445200
FVAR       0.49762
SE1   4    0.018059    0.538885    0.198009    11.00000    0.01788    0.01843 =
         0.01400    0.00198    0.00010    0.00192
N2    3    0.085176    0.773524    0.242453    11.00000    0.02448    0.01474 =
         0.02001    0.00266    0.00591    0.00193
N3    3    0.169600    0.749404    0.318898    11.00000    0.01991    0.01347 =
         0.01802    0.00169    0.00676    0.00134
C4    1    0.196149    0.568649    0.353554    11.00000    0.01496    0.01358 =
         0.01119    0.00111    0.00380    0.00133
C5    1    0.295437    0.535962    0.440617    11.00000    0.01479    0.01559 =
         0.01302   -0.00145    0.00336   -0.00127
AFIX  13
H5    2    0.337544    0.417298    0.433140    11.00000   -1.20000
AFIX   0
C6    1    0.294246    0.592108    0.556136    11.00000    0.01644    0.01630 =
         0.01171   -0.00216    0.00206   -0.00199
AFIX  13
H6    2    0.225279    0.662016    0.567102    11.00000   -1.20000
AFIX   0
C7    1    0.345580    0.462624    0.646814    11.00000    0.01767    0.02131 =
         0.01351   -0.00018    0.00170   -0.00275
AFIX  23
H7A   2    0.375621    0.539411    0.711012    11.00000   -1.20000
H7B   2    0.410401    0.396039    0.626172    11.00000   -1.20000
AFIX   0
C8    1    0.263259    0.316368    0.677314    11.00000    0.01995    0.02001 =
         0.01297    0.00129    0.00213   -0.00204
AFIX  23
H8A   2    0.203057    0.382731    0.705866    11.00000   -1.20000
H8B   2    0.305015    0.236704    0.735703    11.00000   -1.20000
AFIX   0
C9    1    0.207115    0.188953    0.584288    11.00000    0.02183    0.01657 =
         0.01278    0.00132    0.00135   -0.00080
AFIX  23
H9A   2    0.260533    0.170100    0.534790    11.00000   -1.20000
H9B   2    0.192121    0.064881    0.613659    11.00000   -1.20000
AFIX   0
C10   1    0.095579    0.268405    0.520580    11.00000    0.01702    0.01615 =
         0.01362    0.00103    0.00436   -0.00249
AFIX  23
H10A  2    0.035621    0.252598    0.563508    11.00000   -1.20000
H10B  2    0.105037    0.404482    0.509630    11.00000   -1.20000
AFIX   0
C11   1    0.056943    0.174778    0.411099    11.00000    0.01840    0.01575 =
         0.01664   -0.00150    0.00267   -0.00577
AFIX  23
H11A  2   -0.022326    0.212211    0.382070    11.00000   -1.20000
H11B  2    0.058059    0.037076    0.421121    11.00000   -1.20000
AFIX   0
C12   1    0.130716    0.224959    0.328025    11.00000    0.01764    0.01273 =
         0.01343   -0.00129    0.00221   -0.00115
AFIX  23
H12A  2    0.210110    0.187617    0.356552    11.00000   -1.20000
H12B  2    0.103796    0.153162    0.261179    11.00000   -1.20000
AFIX   0
C13   1    0.126993    0.430971    0.302312    11.00000    0.01536    0.01659 =
         0.01087    0.00235    0.00272    0.00204
C14   1    0.368953    0.695019    0.492661    11.00000    0.02110    0.01970 =
         0.01794   -0.00156    0.00401   -0.00543
AFIX  23
H14A  2    0.451685    0.673076    0.511923    11.00000   -1.20000
H14B  2    0.346890    0.824166    0.468684    11.00000   -1.20000
AFIX   0
HKLF 4
REM     hd0817 in P21/n
REM wR2 = 0.0965, GooF = S = 1.099, Restrained GooF = 1.099 for all data
REM R1 = 0.0348 for 2364 Fo > 4sig(Fo) and 0.0385 for all 2570 data
REM 127 parameters refined using 0 restraints
END
WGHT      0.0575      1.4358
REM Highest difference peak  1.132,  deepest hole -0.898,  1-sigma level  0.124
Q1    1   0.0389  0.5319  0.2603  11.00000  0.05    1.13
Q2    1  -0.0057  0.5215  0.1343  11.00000  0.05    1.08
Q3    1   0.1009  0.5208  0.2373  11.00000  0.05    0.90
Q4    1  -0.0665  0.5297  0.1595  11.00000  0.05    0.77
Q5    1   0.0555  0.6379  0.1902  11.00000  0.05    0.60
Q6    1  -0.0355  0.6137  0.2191  11.00000  0.05    0.58
Q7    1  -0.0168  0.4475  0.2075  11.00000  0.05    0.56
Q8    1   0.2376  0.5524  0.3977  11.00000  0.05    0.55
Q9    1   0.0781  0.2316  0.4663  11.00000  0.05    0.50
Q10   1   0.3015  0.3942  0.6603  11.00000  0.05    0.49
;
_shelx_res_checksum     81045
data_global
_journal_date_recd_electronic     2020-07-17
_journal_date_accepted     2020-08-04
_journal_name_full     'IUCrData'
_journal_year     2020
_journal_volume     5
_journal_issue      8
_journal_page_first     0
_journal_page_last     0
_journal_paper_category     HO
_journal_paper_doi     10.1107/S2414314620010810
_journal_coeditor_code     HB4354
_publ_contact_author_name     'Heiner Detert'
_publ_contact_author_address
;
Johannes Gutenberg University Mainz
Department of Chemistry
Duesbergweg 10-14
55099 Mainz
Germany
;
_publ_contact_author_email     'detert@uni-mainz.de'
_publ_contact_author_fax     '+496131-3925338'
_publ_contact_author_phone     '+496131-3924189'
_publ_section_title
;
<i>rac</i>-12-Selena-13,14-diazatricyclo[9.3.0.0^2,4^]tetradeca-11,13-diene
;
loop_
    _publ_author_name
    _publ_author_address
    'Detert, Heiner'
;
Johannes Gutenberg University Mainz
Department of Chemistry
Duesbergweg 10-14
55099 Mainz
Germany
;
    'Schollmeyer, Dieter'
;
Johannes Gutenberg University Mainz
Department of Chemistry
Duesbergweg 10-14
55099 Mainz
Germany
;
_publ_section_synopsis
;
The centrosymmetric crystal structure of the title compound, is built up from
alternating strands of (<i>R,R</i>)- and (<i>S,S</i>)-enantiomers. These
strands, which propagate along the <i>c-</i>axis direction, are composed of
homochiral molecules related to each other by twofold screw axes. The shape
of the molecule is an almost planar unit around the selenadiazole ring with a
hexamethylene chain as an arched handle.
;
