# Supplementary material for: rac-12-Selena-13,14-di­aza­tri­cyclo­[9.3.0.02,4]tetra­deca-11,13-diene
Source: IUCrdata. 2020 Aug 11;5(Pt 8):x201081. doi: 10.1107/S2414314620010810 (PMC9462238; doi:10.1107/S2414314620010810)
Supplement: Supplementary file 2 [file x-05-x201081-Isup2.hkl]

data_I                                                                          
_shelx_title '    hd0817 in P21/n'                                              
_shelx_refln_list_code          4                                               
_shelx_F_calc_maximum      181.56                                               
_exptl_crystal_F_000       520.00                                               
_reflns_d_resolution_high  0.7564                                               
                                                                                
loop_                                                                           
 _space_group_symop_operation_xyz                                               
 'x, y, z'                                                                      
 '-x+1/2, y+1/2, -z+1/2'                                                        
 '-x, -y, -z'                                                                   
 'x-1/2, -y-1/2, z-1/2'                                                         
                                                                                
_cell_length_a    12.0239                                                       
_cell_length_b     7.1317                                                       
_cell_length_c    12.6836                                                       
_cell_angle_alpha  90.000                                                       
_cell_angle_beta  101.104                                                       
_cell_angle_gamma  90.000                                                       
                                                                                
_shelx_F_squared_multiplier     1.000                                           
                                                                                
loop_                                                                           
 _refln_index_h                                                                 
 _refln_index_k                                                                 
 _refln_index_l                                                                 
 _refln_F_squared_calc                                                          
 _refln_F_squared_meas                                                          
 _refln_F_squared_sigma                                                         
 _refln_observed_status                                                         
   2   0   0       1492.37       1720.92         2.99 o                         
   4   0   0       2655.46       2624.25        42.20 o                         
   6   0   0       4592.58       4835.92        29.46 o                         
   8   0   0       1318.13       1310.64        10.54 o                         
  10   0   0       1332.46       1480.68        32.57 o                         
  12   0   0         23.96         39.67         8.97 o                         
  14   0   0         92.45         95.89         5.76 o                         
   1   1   0       8048.48       8867.50       172.66 o                         
   2   1   0       1603.23       1569.67        17.08 o                         
   3   1   0      16547.58      16937.38       254.29 o                         
   4   1   0          3.67          8.14         1.75 o                         
   5   1   0       3690.42       3648.49       133.06 o                         
   6   1   0        624.35        763.31        27.80 o                         
   7   1   0       4693.60       4962.09        43.63 o                         
   8   1   0        422.12        453.24         4.69 o                         
   9   1   0       1306.42       1398.33        20.58 o                         
  10   1   0         64.97         68.67         3.30 o                         
  11   1   0        512.63        542.43         3.98 o                         
  12   1   0        172.95        202.71         6.00 o                         
  13   1   0          6.40          7.08         5.05 o                         
  14   1   0        835.16        900.16        11.38 o                         
  15   1   0         26.52         29.05         8.54 o                         
   0   2   0       1037.37       1054.57        22.65 o                         
   1   2   0       1464.26       1603.11        30.61 o                         
   2   2   0       5710.64       5584.41        37.72 o                         
   3   2   0          4.88          6.79         3.03 o                         
   4   2   0       8959.47       8844.60        46.14 o                         
   5   2   0       1117.37       1049.80        53.63 o                         
   6   2   0       6467.34       6484.31         8.56 o                         
   7   2   0       2103.28       2108.74        17.55 o                         
   8   2   0       1094.58       1088.48        16.72 o                         
   9   2   0        116.00        132.45         7.03 o                         
  10   2   0        701.35        736.44        11.59 o                         
  11   2   0       1415.01       1470.68        22.58 o                         
  12   2   0          2.89         12.52         4.41 o                         
  13   2   0         15.13         28.66         4.95 o                         
  14   2   0         18.35          9.91         5.14 o                         
  15   2   0        191.75        180.43         5.42 o                         
   1   3   0       9746.28      10186.62       110.59 o                         
   2   3   0         85.33         91.50         2.05 o                         
   3   3   0       3946.83       3645.38        34.33 o                         
   4   3   0       1180.37       1121.72        42.28 o                         
   5   3   0       2121.31       2068.70        20.94 o                         
   6   3   0        409.88        402.91         4.10 o                         
   7   3   0        796.74        742.75        13.27 o                         
   8   3   0       1746.84       1655.59        25.06 o                         
   9   3   0        909.73        880.26        12.54 o                         
  10   3   0       1377.86       1436.09        26.05 o                         
  11   3   0          3.27         11.69         4.62 o                         
  12   3   0        779.59        861.34        30.53 o                         
  13   3   0          2.12         23.54         5.64 o                         
  14   3   0        401.21        459.77         7.23 o                         
   0   4   0       7214.59       7474.21       429.82 o                         
   1   4   0         45.48         44.54         2.89 o                         
   2   4   0       2200.19       2165.10        18.48 o                         
   3   4   0         22.63         51.74         1.61 o                         
   4   4   0        233.85        207.46         4.34 o                         
   5   4   0       2887.71       2706.92        49.11 o                         
   6   4   0       1284.12       1180.18        12.86 o                         
   7   4   0       1536.94       1512.49        42.65 o                         
   8   4   0        445.79        464.43         6.32 o                         
   9   4   0        249.20        257.82         4.04 o                         
  10   4   0        175.19        182.58         2.36 o                         
  11   4   0       1560.40       1669.37        43.19 o                         
  12   4   0        197.39        222.80         7.61 o                         
  13   4   0       1718.47       1925.88        27.90 o                         
  14   4   0          0.11          7.29         4.27 o                         
   1   5   0          7.41          9.48         1.72 o                         
   2   5   0        531.59        520.47         4.89 o                         
   3   5   0       1527.69       1495.47         7.65 o                         
   4   5   0        541.37        488.65         2.24 o                         
   5   5   0        412.62        414.68         2.32 o                         
   6   5   0       2055.38       1946.17         5.07 o                         
   7   5   0        210.84        216.65         1.51 o                         
   8   5   0       2441.76       2507.97        29.23 o                         
   9   5   0         37.13         37.60         1.43 o                         
  10   5   0        357.52        386.72         9.19 o                         
  11   5   0        303.07        314.28         7.57 o                         
  12   5   0        917.52        977.10        32.27 o                         
  13   5   0         16.31         22.02         3.67 o                         
   0   6   0        122.87        114.63         3.19 o                         
   1   6   0        159.68        164.78         3.33 o                         
   2   6   0         94.26        102.08         2.07 o                         
   3   6   0        123.74        122.22         2.28 o                         
   4   6   0        534.20        493.83         2.51 o                         
   5   6   0        639.94        689.22        14.30 o                         
   6   6   0          7.34          9.63         8.28 o                         
   7   6   0       1791.64       1768.20         6.94 o                         
   8   6   0         45.79         48.80         7.41 o                         
   9   6   0       1115.03       1165.80        13.65 o                         
  10   6   0         75.01         68.88        21.89 o                         
  11   6   0       1870.47       1975.13         9.39 o                         
  12   6   0          4.49         20.44        14.58 o                         
   1   7   0         18.20         16.13         3.53 o                         
   2   7   0         10.76         16.06         3.52 o                         
   3   7   0         72.26         67.28         2.02 o                         
   4   7   0        410.09        445.25        12.30 o                         
   5   7   0         17.47         22.02         5.67 o                         
   6   7   0        322.37        333.52         4.80 o                         
   7   7   0          4.51         -8.92         8.92 o                         
   8   7   0        753.99        782.92         5.95 o                         
   9   7   0          0.99          2.14        14.48 o                         
  10   7   0       1092.44       1165.88         8.14 o                         
   0   8   0        944.78        985.03        25.40 o                         
   1   8   0          2.17         12.86         2.83 o                         
   2   8   0         32.73         31.33         3.47 o                         
   3   8   0        433.05        401.66        13.77 o                         
   4   8   0        311.36        324.80         8.08 o                         
   5   8   0        835.93        828.83         7.51 o                         
   6   8   0         61.89         64.91         4.87 o                         
   7   8   0        286.46        301.11         7.77 o                         
   8   8   0         58.88         71.58         5.82 o                         
   1   9   0        430.13        465.77         3.61 o                         
   2   9   0        255.31        286.72         6.40 o                         
   3   9   0        139.04        153.34        14.34 o                         
   4   9   0         37.82         32.52         6.12 o                         
 -15   0   1        726.95        823.27        55.12 o                         
 -13   0   1       1765.04       1978.62         8.23 o                         
 -11   0   1       2509.47       2668.24         9.25 o                         
  -9   0   1       3969.60       4052.11        39.39 o                         
  -7   0   1       7943.38       7812.31        44.40 o                         
  -5   0   1       4927.24       4975.03        90.42 o                         
  -3   0   1      13868.13      14144.96       703.09 o                         
   3   0   1       6393.31       8799.48        17.20 o                         
   5   0   1        134.91        210.11         5.92 o                         
   7   0   1        853.39        908.90        16.23 o                         
   9   0   1        912.74        990.50        33.36 o                         
  11   0   1       2991.08       2990.89       160.95 o                         
  13   0   1        882.82        849.14        67.08 o                         
  15   0   1        549.97        495.43        10.64 o                         
 -15   1   1         62.14         70.41         8.82 o                         
 -14   1   1        783.45        904.77        18.52 o                         
 -13   1   1         15.20          8.76         4.18 o                         
 -12   1   1       2829.03       3084.57        91.12 o                         
 -11   1   1        513.67        508.95         3.81 o                         
 -10   1   1       2927.07       3004.68        25.81 o                         
  -9   1   1          2.54         -0.79         2.35 o                         
  -8   1   1       5268.44       5335.65        45.59 o                         
  -7   1   1         39.30         49.53         2.08 o                         
  -6   1   1       3407.34       3287.25        49.57 o                         
  -5   1   1          1.73          3.33         1.71 o                         
  -4   1   1       2897.45       2680.42        78.36 o                         
  -3   1   1         92.97        103.31         3.45 o                         
  -2   1   1      18706.37      19113.08       586.16 o                         
  -1   1   1        249.43        310.84         1.10 o                         
   0   1   1        698.43        873.18         5.65 o                         
   1   1   1       2306.52       2588.93        66.35 o                         
   2   1   1        427.49        485.30         2.11 o                         
   3   1   1       1285.67       1463.70         3.29 o                         
   4   1   1        376.17        438.65         3.08 o                         
   5   1   1       3027.84       3417.07        58.78 o                         
   6   1   1       1094.67       1192.98        13.41 o                         
   7   1   1         79.51        113.01         3.59 o                         
   8   1   1       1590.30       1594.08        18.90 o                         
   9   1   1          1.73          1.70        10.56 o                         
  10   1   1       3137.96       3191.98        63.76 o                         
  11   1   1        619.24        632.41         5.45 o                         
  12   1   1        983.05       1024.21        10.74 o                         
  13   1   1         37.20         32.14         5.28 o                         
  14   1   1       1306.85       1191.21         8.23 o                         
  15   1   1          5.74         10.82         6.66 o                         
 -15   2   1        415.37        483.96         5.86 o                         
 -14   2   1         33.84         51.42         6.68 o                         
 -13   2   1        933.39       1006.80        19.45 o                         
 -12   2   1         24.88         19.33         4.91 o                         
 -11   2   1       4145.74       4367.77        40.29 o                         
 -10   2   1        102.78        101.88         2.87 o                         
  -9   2   1       2992.68       3059.40        51.23 o                         
  -8   2   1        127.33         88.79         4.36 o                         
  -7   2   1       1817.64       1548.80        26.90 o                         
  -6   2   1        928.02        969.76         4.46 o                         
  -5   2   1       9073.25       8750.59        64.89 o                         
  -4   2   1       1979.83       2022.06        35.40 o                         
  -3   2   1         43.71         52.91         5.41 o                         
  -2   2   1       1234.89       1239.77        37.37 o                         
  -1   2   1       3348.09       3547.19         9.77 o                         
   0   2   1       4711.33       4999.08       304.45 o                         
   1   2   1       4208.75       4550.20        92.15 o                         
   2   2   1       1842.96       1831.07        28.25 o                         
   3   2   1        343.34        377.61         1.56 o                         
   4   2   1       2903.66       3000.59        27.16 o                         
   5   2   1        677.35        666.72         6.82 o                         
   6   2   1        621.89        605.01         4.42 o                         
   7   2   1       1455.86       1507.21        18.18 o                         
   8   2   1        348.78        345.02         4.35 o                         
   9   2   1       1225.90       1234.85        40.69 o                         
  10   2   1        348.71        357.84        10.66 o                         
  11   2   1       1911.68       2042.25        47.65 o                         
  12   2   1        306.90        350.31         6.04 o                         
  13   2   1        769.35        842.01         7.31 o                         
  14   2   1          2.01         11.33         4.93 o                         
  15   2   1        570.56        522.76        35.82 o                         
 -14   3   1        267.59        306.69         8.82 o                         
 -13   3   1        329.58        351.97        10.82 o                         
 -12   3   1       1347.21       1416.08        13.12 o                         
 -11   3   1         59.24         52.82         6.82 o                         
 -10   3   1       1093.69       1072.67         5.40 o                         
  -9   3   1          8.64         14.40         2.23 o                         
  -8   3   1       4595.85       4533.10        32.51 o                         
  -7   3   1        197.82        179.70         1.88 o                         
  -6   3   1        800.08        795.09         6.87 o                         
  -5   3   1       4561.58       4359.15        53.69 o                         
  -4   3   1       2256.45       2266.22         4.71 o                         
  -3   3   1       1874.96       1807.98         4.91 o                         
  -2   3   1       4942.29       5287.61        91.75 o                         
  -1   3   1       3586.36       3663.73        23.09 o                         
   0   3   1         29.44         20.05         1.07 o                         
   1   3   1        570.20        488.01         9.45 o                         
   2   3   1         48.50         52.60         2.44 o                         
   3   3   1       6629.94       6546.47         7.01 o                         
   4   3   1        596.40        638.34         3.43 o                         
   5   3   1       2623.02       2507.73        15.32 o                         
   6   3   1        197.81        176.41         2.51 o                         
   7   3   1       1465.13       1488.70        32.43 o                         
   8   3   1        327.34        314.76         8.92 o                         
   9   3   1       2839.47       2984.34        80.06 o                         
  10   3   1        605.13        617.46         7.80 o                         
  11   3   1         10.31         23.60         4.40 o                         
  12   3   1        387.07        406.69        27.69 o                         
  13   3   1         48.79         44.33         4.19 o                         
  14   3   1        661.32        746.74        25.32 o                         
 -14   4   1          3.42         -3.83         3.83 o                         
 -13   4   1        491.85        552.82         5.62 o                         
 -12   4   1         12.34          7.32         3.02 o                         
 -11   4   1        376.52        401.73         7.37 o                         
 -10   4   1         91.16         90.30         5.93 o                         
  -9   4   1        436.52        403.25        17.73 o                         
  -8   4   1         88.54         92.04         4.64 o                         
  -7   4   1       1035.10        985.68         4.87 o                         
  -6   4   1        251.45        239.82         3.41 o                         
  -5   4   1       1048.54       1029.19         4.21 o                         
  -4   4   1       3007.11       2922.15        34.39 o                         
  -3   4   1       1266.61       1320.74        11.95 o                         
  -2   4   1       2811.86       2686.83        37.94 o                         
  -1   4   1        853.06        806.66         6.88 o                         
   0   4   1       3828.74       3752.05        79.31 o                         
   1   4   1        236.63        281.54         8.46 o                         
   2   4   1       4341.44       4290.52        23.86 o                         
   3   4   1          1.05          1.79         2.30 o                         
   4   4   1       3366.96       3298.85        14.48 o                         
   5   4   1          2.32         -1.54         1.54 o                         
   6   4   1       6224.33       6063.87        45.30 o                         
   7   4   1        185.02        166.35         2.44 o                         
   8   4   1        172.38        176.26         3.32 o                         
   9   4   1        284.98        277.48         8.10 o                         
  10   4   1       1764.35       1690.98        45.37 o                         
  11   4   1        472.03        477.95         5.05 o                         
  12   4   1        266.02        289.18        17.30 o                         
  13   4   1        305.91        311.67        14.21 o                         
 -13   5   1        109.66        134.36        13.87 o                         
 -12   5   1          3.91          0.14        12.92 o                         
 -11   5   1        172.43        170.86        10.70 o                         
 -10   5   1        379.00        411.17        26.45 o                         
  -9   5   1         45.14         44.63         9.49 o                         
  -8   5   1         70.52         86.53         7.69 o                         
  -7   5   1        408.94        424.13        11.91 o                         
  -6   5   1        535.97        510.36         3.81 o                         
  -5   5   1       2496.20       2457.73         9.95 o                         
  -4   5   1        306.53        303.83        12.94 o                         
  -3   5   1       1209.92       1131.45         8.38 o                         
  -2   5   1         70.75         68.93         1.60 o                         
  -1   5   1       5499.23       5391.99        42.06 o                         
   0   5   1        267.59        319.18         2.14 o                         
   1   5   1       4093.54       3946.21        11.76 o                         
   2   5   1        187.13        177.31         1.88 o                         
   3   5   1       6876.33       6799.58        69.72 o                         
   4   5   1        187.34        172.80         5.07 o                         
   5   5   1       2778.23       2610.72        51.12 o                         
   6   5   1         52.53         42.97         2.66 o                         
   7   5   1        390.57        416.19         7.03 o                         
   8   5   1        457.71        481.32        11.57 o                         
   9   5   1       1308.59       1357.30         6.28 o                         
  10   5   1         23.14         28.57         2.20 o                         
  11   5   1        872.51        945.58         4.58 o                         
  12   5   1        202.15        218.17         8.02 o                         
 -12   6   1         86.81        131.42        19.10 o                         
 -11   6   1         51.11         58.84         7.17 o                         
 -10   6   1          6.87          6.99         5.88 o                         
  -9   6   1         28.55         42.40        21.50 o                         
  -8   6   1        377.78        405.88        11.04 o                         
  -7   6   1        251.22        256.47         4.63 o                         
  -6   6   1       1609.46       1473.86        15.20 o                         
  -5   6   1         22.30         17.08        18.76 o                         
  -4   6   1       1349.94       1369.09        27.38 o                         
  -3   6   1         25.45         22.51         1.99 o                         
  -2   6   1       1722.38       1860.56        33.11 o                         
  -1   6   1        141.75        124.61         5.41 o                         
   0   6   1       4179.27       4250.73       141.91 o                         
   1   6   1        717.65        685.77        15.83 o                         
   2   6   1       2693.25       2591.86        11.15 o                         
   3   6   1         51.51         45.08         3.18 o                         
   4   6   1       3833.57       3723.24        16.64 o                         
   5   6   1        243.21        246.10         4.11 o                         
   6   6   1       2221.82       2109.28        19.48 o                         
   7   6   1         46.60         36.00         6.87 o                         
   8   6   1       1194.50       1232.34        10.28 o                         
   9   6   1         17.07         22.43         5.07 o                         
  10   6   1        436.70        467.71        28.19 o                         
  11   6   1          2.48          7.31        30.23 o                         
 -10   7   1         13.65          5.61        11.21 o                         
  -9   7   1        175.11        180.07        12.01 o                         
  -8   7   1         41.34         34.26         7.15 o                         
  -7   7   1        147.24        146.19         5.48 o                         
  -6   7   1        175.56        189.81         4.51 o                         
  -5   7   1        384.35        426.22        15.85 o                         
  -4   7   1          0.44          8.07         3.33 o                         
  -3   7   1       2691.45       2750.50        76.75 o                         
  -2   7   1         41.75         39.25         2.28 o                         
  -1   7   1        954.87       1003.12         9.55 o                         
   0   7   1         94.60         86.78         3.33 o                         
   1   7   1       1892.71       1844.58        42.58 o                         
   2   7   1          1.86         15.04         4.26 o                         
   3   7   1       2348.64       2331.19        28.23 o                         
   4   7   1        126.53        117.81         2.67 o                         
   5   7   1       1960.88       1965.99        20.36 o                         
   6   7   1         51.79         59.90         4.87 o                         
   7   7   1       2124.68       2173.82        47.87 o                         
   8   7   1          9.29          8.97        11.21 o                         
   9   7   1       1000.26       1064.07         7.59 o                         
  10   7   1        130.71        178.01         6.91 o                         
  -8   8   1         23.38         40.80         4.90 o                         
  -7   8   1        365.92        351.73        14.60 o                         
  -6   8   1        172.07        170.43         7.57 o                         
  -5   8   1         24.93         26.23        20.72 o                         
  -4   8   1        847.69        840.22        21.54 o                         
  -3   8   1        104.02        102.46         2.56 o                         
  -2   8   1       1375.88       1372.71        15.14 o                         
  -1   8   1         12.44          7.32         3.14 o                         
   0   8   1       1929.08       2019.21        17.87 o                         
   1   8   1         77.94         74.04         3.33 o                         
   2   8   1        977.00        999.75        10.71 o                         
   3   8   1         82.21         77.16         3.34 o                         
   4   8   1        987.62       1004.34         6.26 o                         
   5   8   1        108.32         98.77        13.21 o                         
   6   8   1        762.74        808.61         6.88 o                         
   7   8   1          1.23         -6.24        13.37 o                         
  -4   9   1        138.14        145.93         5.21 o                         
  -3   9   1        275.44        276.18         5.00 o                         
  -2   9   1        657.99        704.33         4.75 o                         
  -1   9   1        704.71        775.42        18.03 o                         
   0   9   1         51.86         53.16         3.58 o                         
   1   9   1        768.66        819.25        10.25 o                         
   2   9   1         25.72         24.28         7.46 o                         
   3   9   1       1014.17       1006.93        12.84 o                         
   4   9   1          0.82         -5.15         5.15 o                         
 -14   0   2       1039.50       1165.05         7.24 o                         
 -12   0   2        285.98        289.05        23.34 o                         
 -10   0   2        619.05        645.14        10.94 o                         
  -8   0   2        647.61        624.43         4.32 o                         
  -6   0   2        327.93        305.82        11.69 o                         
  -4   0   2        111.99         84.68         5.82 o                         
  -2   0   2      22263.99      29103.63       414.19 o                         
   0   0   2       8804.07       9738.98         6.87 o                         
   2   0   2       2012.48       1784.81        74.95 o                         
   4   0   2       9174.04       9510.24       285.75 o                         
   6   0   2       9279.66       9104.36       226.89 o                         
   8   0   2       4146.49       3932.81        26.31 o                         
  10   0   2       1747.89       1647.46        64.47 o                         
  12   0   2       3313.77       2819.87       143.00 o                         
  14   0   2        408.94        344.58        26.33 o                         
 -15   1   2        221.92        251.48        15.00 o                         
 -14   1   2        299.30        320.50        11.11 o                         
 -13   1   2       1162.15       1297.20         6.47 o                         
 -12   1   2         11.82          7.36         3.27 o                         
 -11   1   2         44.90         59.94         9.27 o                         
 -10   1   2          3.03          9.14         3.22 o                         
  -9   1   2        128.84        111.21         5.23 o                         
  -8   1   2         95.62        105.27         4.80 o                         
  -7   1   2         12.55         17.93         3.13 o                         
  -6   1   2        703.16        648.57        13.01 o                         
  -5   1   2       2225.35       2191.09         8.11 o                         
  -4   1   2        130.53        112.58         2.02 o                         
  -3   1   2        361.02        323.37         1.62 o                         
  -2   1   2      19881.05      23076.18       570.18 o                         
  -1   1   2      11300.67      13941.50        51.75 o                         
   0   1   2         28.99         43.32         4.26 o                         
   1   1   2      12612.21      15842.97       703.84 o                         
   2   1   2         92.69        149.09         2.73 o                         
   3   1   2       8541.14      10044.01       249.61 o                         
   4   1   2        140.54        193.64         3.67 o                         
   5   1   2      12196.41      14504.82       387.90 o                         
   6   1   2        458.24        545.30        48.14 o                         
   7   1   2       4154.23       4260.43       233.37 o                         
   8   1   2        229.95        210.39        10.88 o                         
   9   1   2       5451.66       4936.33       221.16 o                         
  10   1   2         35.39         26.75         4.29 o                         
  11   1   2        571.76        552.01         9.50 o                         
  12   1   2        303.92        260.64         7.94 o                         
  13   1   2        471.47        427.41         4.62 o                         
  14   1   2         79.42         57.89         5.38 o                         
  15   1   2        803.21        665.59         8.24 o                         
 -15   2   2         24.89         31.37         4.05 o                         
 -14   2   2        409.50        432.66         6.72 o                         
 -13   2   2        959.04       1032.21        12.09 o                         
 -12   2   2        379.86        398.80         4.09 o                         
 -11   2   2        209.67        209.09         9.75 o                         
 -10   2   2        170.96        163.48         2.96 o                         
  -9   2   2       1266.11       1166.31        11.23 o                         
  -8   2   2         92.80         81.89         4.95 o                         
  -7   2   2       2141.92       2016.36         4.98 o                         
  -6   2   2        265.21        275.20         3.49 o                         
  -5   2   2        804.28        756.16        10.55 o                         
  -4   2   2        658.01        529.06         7.39 o                         
  -3   2   2       1570.98       1529.78        24.47 o                         
  -2   2   2       6455.21       6854.32        46.16 o                         
  -1   2   2        229.55        314.54         8.12 o                         
   0   2   2       4678.72       5076.53        48.84 o                         
   1   2   2       3147.83       3686.10        21.22 o                         
   2   2   2       9566.60      10519.44        45.26 o                         
   3   2   2          1.59          0.78         1.69 o                         
   4   2   2       4890.78       5113.17       296.55 o                         
   5   2   2         53.77         44.72         3.02 o                         
   6   2   2       5251.57       5705.66       137.67 o                         
   7   2   2          0.56          6.19         3.05 o                         
   8   2   2       5229.88       5436.28       157.86 o                         
   9   2   2         13.68          3.39         6.95 o                         
  10   2   2       1668.03       1790.69        31.58 o                         
  11   2   2        171.98        191.03         6.31 o                         
  12   2   2        420.11        458.58        14.86 o                         
  13   2   2        324.92        308.28        11.15 o                         
  14   2   2        300.03        297.30         8.52 o                         
 -15   3   2        614.88        697.31        17.69 o                         
 -14   3   2         36.21         34.71         5.25 o                         
 -13   3   2        257.34        276.12         5.25 o                         
 -12   3   2        793.50        838.60         5.39 o                         
 -11   3   2         26.71         26.28         2.67 o                         
 -10   3   2       1608.64       1564.57        11.23 o                         
  -9   3   2          7.22         11.36         2.00 o                         
  -8   3   2       2216.08       2092.09        21.99 o                         
  -7   3   2         25.62         35.23         1.15 o                         
  -6   3   2       4017.40       3924.19        30.85 o                         
  -5   3   2       1133.72       1214.12         4.02 o                         
  -4   3   2       1317.92       1194.00        20.01 o                         
  -3   3   2       1203.75       1163.94        10.22 o                         
  -2   3   2        186.24        161.46         1.20 o                         
  -1   3   2       4510.42       4866.07       101.14 o                         
   0   3   2       1523.97       1542.24         3.59 o                         
   1   3   2       2283.72       2231.26         3.71 o                         
   2   3   2       2795.47       2977.29        77.64 o                         
   3   3   2       3634.34       3663.51        11.89 o                         
   4   3   2        786.37        813.72         4.88 o                         
   5   3   2       1807.28       1710.93        45.73 o                         
   6   3   2        374.73        381.07        18.86 o                         
   7   3   2       2195.39       2195.04         8.06 o                         
   8   3   2        149.97        142.26         4.57 o                         
   9   3   2       2130.21       2333.46        28.19 o                         
  10   3   2        483.45        572.92        35.36 o                         
  11   3   2       1146.26       1289.03        45.51 o                         
  12   3   2        206.32        214.93        24.34 o                         
  13   3   2        628.00        665.61        17.73 o                         
  14   3   2        181.22        178.84         6.35 o                         
 -14   4   2         13.40         15.43         2.16 o                         
 -13   4   2        820.70        863.68        16.07 o                         
 -12   4   2         62.37         59.09         2.89 o                         
 -11   4   2        476.56        492.14         3.21 o                         
 -10   4   2        125.26        132.80         1.40 o                         
  -9   4   2       1333.90       1284.13        13.10 o                         
  -8   4   2        109.89        106.11         3.70 o                         
  -7   4   2       4224.00       4074.84        19.20 o                         
  -6   4   2          4.33          5.36         5.03 o                         
  -5   4   2       2264.65       2077.93         5.33 o                         
  -4   4   2         25.14         29.58         3.07 o                         
  -3   4   2       3627.94       3531.84         6.01 o                         
  -2   4   2       1132.28       1201.06        21.91 o                         
  -1   4   2       4283.89       4297.54        37.37 o                         
   0   4   2       2654.80       2699.48        26.78 o                         
   1   4   2       2136.46       2197.14         7.12 o                         
   2   4   2        904.58        903.01         4.77 o                         
   3   4   2        472.21        467.28        11.83 o                         
   4   4   2       2000.94       1852.67         5.05 o                         
   5   4   2        651.98        654.55         6.62 o                         
   6   4   2       2776.69       2808.16        11.90 o                         
   7   4   2         81.46         77.89         3.09 o                         
   8   4   2        173.74        169.69         3.63 o                         
   9   4   2        744.63        785.68        11.89 o                         
  10   4   2        493.01        519.03         7.35 o                         
  11   4   2        410.92        455.94         6.85 o                         
  12   4   2        526.73        585.88        10.64 o                         
  13   4   2        398.37        425.05         6.45 o                         
 -13   5   2         69.65         79.49         5.10 o                         
 -12   5   2       1023.57       1015.92        39.82 o                         
 -11   5   2          0.19          5.44        20.58 o                         
 -10   5   2        728.05        767.75        15.51 o                         
  -9   5   2        238.79        256.91         4.68 o                         
  -8   5   2       3300.94       3227.21       131.37 o                         
  -7   5   2        162.22        149.77        10.20 o                         
  -6   5   2       2755.48       2787.60        47.67 o                         
  -5   5   2        201.53        209.02        13.08 o                         
  -4   5   2       2609.17       2470.11        52.70 o                         
  -3   5   2         79.41         75.71         4.04 o                         
  -2   5   2       4618.63       4844.40        33.30 o                         
  -1   5   2         27.27         37.29         2.41 o                         
   0   5   2        658.47        610.82        14.64 o                         
   1   5   2        384.33        414.99         3.27 o                         
   2   5   2        434.89        447.76         2.70 o                         
   3   5   2       1223.39       1225.54         4.48 o                         
   4   5   2        234.54        249.43         4.06 o                         
   5   5   2        545.81        546.98         4.94 o                         
   6   5   2        410.43        371.99        13.83 o                         
   7   5   2        428.37        409.33         2.74 o                         
   8   5   2        128.06        112.09         5.82 o                         
   9   5   2        388.41        412.55         7.53 o                         
  10   5   2         75.88         75.72         3.48 o                         
  11   5   2          3.02          5.94         6.76 o                         
  12   5   2       1039.83       1073.56        18.13 o                         
 -12   6   2         12.03         24.52        13.37 o                         
 -11   6   2        821.84        919.52        10.34 o                         
 -10   6   2          3.08         -1.68         5.74 o                         
  -9   6   2       1738.00       1782.69        56.92 o                         
  -8   6   2         20.02         14.51         5.27 o                         
  -7   6   2       2048.21       1986.09        37.50 o                         
  -6   6   2         14.57          5.89        11.37 o                         
  -5   6   2       3370.56       3345.51        48.70 o                         
  -4   6   2       1105.00       1073.74         8.90 o                         
  -3   6   2       1410.32       1432.87        12.25 o                         
  -2   6   2         79.34         79.00         2.15 o                         
  -1   6   2        909.60        881.50         9.91 o                         
   0   6   2         82.32         67.96         3.04 o                         
   1   6   2       1620.76       1624.26        29.28 o                         
   2   6   2        214.64        207.27         2.41 o                         
   3   6   2         98.60        107.09         2.78 o                         
   4   6   2         17.28         12.83         2.64 o                         
   5   6   2        176.15        190.04         4.22 o                         
   6   6   2          1.50         -2.29         2.29 o                         
   7   6   2        100.30        105.83         3.04 o                         
   8   6   2         17.72         17.19         2.96 o                         
   9   6   2        116.05        132.05         2.82 o                         
  10   6   2        114.28        126.11         4.27 o                         
  11   6   2        415.10        434.71        18.68 o                         
 -10   7   2       1108.65       1203.76        10.60 o                         
  -9   7   2         36.42         47.75         5.24 o                         
  -8   7   2       1147.93       1163.76        26.83 o                         
  -7   7   2         73.46         56.06         5.63 o                         
  -6   7   2       1756.91       1762.48        52.17 o                         
  -5   7   2        115.87        102.93         4.75 o                         
  -4   7   2       1106.84       1086.83        54.58 o                         
  -3   7   2         23.38         28.28         2.18 o                         
  -2   7   2       2716.33       2835.24         5.49 o                         
  -1   7   2         33.66         34.58         2.59 o                         
   0   7   2        428.25        463.35         5.48 o                         
   1   7   2          0.78          5.37         3.63 o                         
   2   7   2       1217.24       1247.01        13.45 o                         
   3   7   2          7.86         14.67         2.56 o                         
   4   7   2         78.30         67.12         2.68 o                         
   5   7   2        212.80        204.25         3.07 o                         
   6   7   2         15.71         12.01         2.93 o                         
   7   7   2         34.78         44.18         5.69 o                         
   8   7   2        203.11        194.13         5.56 o                         
   9   7   2         87.02        105.61         5.27 o                         
  -8   8   2          7.18         -1.91        17.81 o                         
  -7   8   2        902.47        928.43         6.59 o                         
  -6   8   2          0.60         -5.33         5.33 o                         
  -5   8   2       1386.80       1394.78        36.97 o                         
  -4   8   2        156.47        144.48        19.71 o                         
  -3   8   2        379.84        362.25         2.73 o                         
  -2   8   2        150.01        167.53         5.05 o                         
  -1   8   2        839.46        911.20         7.47 o                         
   0   8   2         53.85         61.59         3.94 o                         
   1   8   2        651.18        668.16         6.30 o                         
   2   8   2        137.61        135.18         4.38 o                         
   3   8   2          2.76         12.11         3.14 o                         
   4   8   2        126.54        129.00         3.17 o                         
   5   8   2         67.32         77.88         4.87 o                         
   6   8   2         51.18         48.86         3.15 o                         
   7   8   2          4.73          7.17        19.14 o                         
  -4   9   2        802.91        797.43        48.64 o                         
  -3   9   2         27.52         13.91         1.83 o                         
  -2   9   2        410.02        437.23         2.95 o                         
  -1   9   2        861.46        948.34         5.33 o                         
   0   9   2        127.78        135.99         4.44 o                         
   1   9   2        433.72        443.78        10.92 o                         
   2   9   2         61.92         54.93         4.00 o                         
   3   9   2        270.67        277.63         4.17 o                         
 -15   0   3         17.19         28.59         5.57 o                         
 -13   0   3       2511.42       2685.69        52.92 o                         
 -11   0   3       3105.89       3074.19        58.88 o                         
  -9   0   3       2927.76       2805.08        31.24 o                         
  -7   0   3       2779.60       2639.81        59.69 o                         
  -5   0   3       3783.08       3540.18        44.87 o                         
  -3   0   3      32965.72      40318.44        63.26 o                         
  -1   0   3      11479.80      12933.15       444.62 o                         
   3   0   3       9963.08       8868.36        13.08 o                         
   5   0   3        537.27        435.57         4.03 o                         
   7   0   3        242.94        195.88         8.54 o                         
   9   0   3          5.69         12.53         3.15 o                         
  11   0   3        134.04        114.54         4.27 o                         
  13   0   3         55.33         45.89         5.46 o                         
 -15   1   3         65.77         85.68         5.24 o                         
 -14   1   3        300.94        347.90         4.39 o                         
 -13   1   3        244.61        258.78         9.27 o                         
 -12   1   3        722.47        802.77         7.64 o                         
 -11   1   3         89.49         89.82         3.58 o                         
 -10   1   3       3579.35       3499.84        22.06 o                         
  -9   1   3       1908.37       1882.26        19.44 o                         
  -8   1   3       4318.97       4038.01        45.11 o                         
  -7   1   3        155.84        150.04         1.81 o                         
  -6   1   3       5055.33       4746.71        63.40 o                         
  -5   1   3        393.54        411.91         2.08 o                         
  -4   1   3      14850.43      15706.80       185.60 o                         
  -3   1   3        712.28        796.98         7.65 o                         
  -2   1   3      13847.55      15161.38       338.51 o                         
  -1   1   3         38.73         38.92         2.10 o                         
   0   1   3       4728.17       5112.09       130.11 o                         
   1   1   3       4050.91       3716.81        19.97 o                         
   2   1   3       6720.48       6947.13       105.84 o                         
   3   1   3       1311.34       1459.82        29.04 o                         
   4   1   3       1842.41       1844.51        29.82 o                         
   5   1   3          3.32          6.91         3.07 o                         
   6   1   3        464.33        448.23         4.75 o                         
   7   1   3          4.62         -2.13         3.53 o                         
   8   1   3          1.67          8.14         3.75 o                         
   9   1   3        454.92        396.81         8.40 o                         
  10   1   3         26.15         -4.60         6.42 o                         
  11   1   3        261.81        230.21        10.12 o                         
  12   1   3        266.38        231.75         4.89 o                         
  13   1   3          2.58         -2.59         5.63 o                         
  14   1   3        225.52        198.16         3.95 o                         
 -15   2   3         46.05         37.62         6.38 o                         
 -14   2   3        209.34        227.20         4.85 o                         
 -13   2   3        580.36        591.14        10.98 o                         
 -12   2   3        345.66        327.50         8.26 o                         
 -11   2   3        457.86        493.52        12.94 o                         
 -10   2   3         27.17         35.33         4.26 o                         
  -9   2   3       2612.53       2448.25        20.70 o                         
  -8   2   3        297.76        288.36         6.76 o                         
  -7   2   3       9998.58       9874.15        39.59 o                         
  -6   2   3        157.94        196.21         2.13 o                         
  -5   2   3       4543.83       4366.48        66.19 o                         
  -4   2   3         48.10         44.91         0.82 o                         
  -3   2   3       3543.70       3756.17        11.94 o                         
  -2   2   3        280.34        290.22         3.51 o                         
  -1   2   3       5032.34       5519.31        38.63 o                         
   0   2   3        413.31        433.14         9.63 o                         
   1   2   3      11119.55      12708.13       450.51 o                         
   2   2   3        349.02        498.35        10.04 o                         
   3   2   3       1239.52       1402.20         4.69 o                         
   4   2   3       4206.97       4936.58       155.96 o                         
   5   2   3       1154.71       1354.80        37.17 o                         
   6   2   3        925.10       1040.48        28.23 o                         
   7   2   3       1512.99       1641.11        57.99 o                         
   8   2   3       1489.94       1528.84         8.72 o                         
   9   2   3       1057.85        988.22        10.82 o                         
  10   2   3        796.95        783.94         6.28 o                         
  11   2   3        131.87        135.75         5.87 o                         
  12   2   3        330.76        283.80        13.16 o                         
  13   2   3         61.58         56.04         4.90 o                         
  14   2   3        195.71        161.84         4.15 o                         
 -15   3   3        570.62        661.76        11.86 o                         
 -14   3   3         83.26         93.94         3.76 o                         
 -13   3   3        745.05        805.00         4.44 o                         
 -12   3   3       1266.29       1269.09        16.60 o                         
 -11   3   3        357.16        375.16         3.90 o                         
 -10   3   3       1570.63       1550.41         7.59 o                         
  -9   3   3        119.46        119.98         2.02 o                         
  -8   3   3        859.28        818.94         4.70 o                         
  -7   3   3        175.44        171.18         9.87 o                         
  -6   3   3       2413.65       2286.65        51.23 o                         
  -5   3   3        171.85        185.86         6.78 o                         
  -4   3   3       5894.18       5928.94       110.55 o                         
  -3   3   3        238.57        232.15         0.75 o                         
  -2   3   3       3709.60       3836.75        53.71 o                         
  -1   3   3         20.35         16.73         1.94 o                         
   0   3   3       1405.67       1411.70         7.71 o                         
   1   3   3       1533.90       1516.56         7.71 o                         
   2   3   3        849.39        845.42         7.98 o                         
   3   3   3       3497.49       3818.43        43.37 o                         
   4   3   3       5007.61       5579.97        27.80 o                         
   5   3   3       1997.26       2014.77        87.18 o                         
   6   3   3          6.44          8.78         3.98 o                         
   7   3   3       2619.34       2767.47        79.43 o                         
   8   3   3        152.56        181.10         6.16 o                         
   9   3   3       1121.25       1217.41        13.14 o                         
  10   3   3         48.01         41.22         5.29 o                         
  11   3   3        553.65        515.55         7.47 o                         
  12   3   3        119.20        127.00         3.98 o                         
  13   3   3        792.84        661.52        18.60 o                         
 -14   4   3        560.21        631.85         5.75 o                         
 -13   4   3        432.62        465.85         2.09 o                         
 -12   4   3         85.67         84.40         8.68 o                         
 -11   4   3        212.84        232.03         6.64 o                         
 -10   4   3       1624.46       1548.03         7.06 o                         
  -9   4   3        971.09        954.84        17.87 o                         
  -8   4   3        381.79        379.85        12.05 o                         
  -7   4   3        513.88        506.52         8.66 o                         
  -6   4   3         37.32         51.82         9.35 o                         
  -5   4   3       1225.34       1179.65        28.11 o                         
  -4   4   3         78.46         86.57        11.89 o                         
  -3   4   3       4743.63       5007.73        31.18 o                         
  -2   4   3       1111.56       1156.09        23.22 o                         
  -1   4   3       1736.54       1848.02        24.63 o                         
   0   4   3        993.31        913.52        24.05 o                         
   1   4   3       1170.24       1162.23        10.40 o                         
   2   4   3       6436.76       6665.27        72.50 o                         
   3   4   3        277.55        288.65         2.73 o                         
   4   4   3       4066.38       4105.77        94.76 o                         
   5   4   3        117.73        119.41         3.92 o                         
   6   4   3        616.38        609.24        24.19 o                         
   7   4   3          4.29          5.82         3.21 o                         
   8   4   3       1509.96       1501.86        56.39 o                         
   9   4   3         30.82         28.77         3.10 o                         
  10   4   3       2034.64       2057.13        57.53 o                         
  11   4   3         60.61         54.00         4.54 o                         
  12   4   3        754.71        833.06         8.61 o                         
  13   4   3        151.53        130.87         5.17 o                         
 -13   5   3         65.64         70.61         6.62 o                         
 -12   5   3          2.85         29.64         8.56 o                         
 -11   5   3        407.35        400.65         5.73 o                         
 -10   5   3        315.81        315.88         5.13 o                         
  -9   5   3        780.22        777.48        13.19 o                         
  -8   5   3        455.16        457.17        18.56 o                         
  -7   5   3         88.87         83.77         4.56 o                         
  -6   5   3       1040.40        973.46        33.78 o                         
  -5   5   3        137.95        131.72         6.22 o                         
  -4   5   3         10.85         21.78         8.38 o                         
  -3   5   3         36.43         49.79         3.37 o                         
  -2   5   3        747.28        782.26         3.80 o                         
  -1   5   3       1265.16       1215.00        26.10 o                         
   0   5   3       1064.66       1072.90        44.89 o                         
   1   5   3       1410.03       1388.51        16.96 o                         
   2   5   3        550.78        535.66         7.98 o                         
   3   5   3       2482.70       2413.93        20.53 o                         
   4   5   3          7.51          5.60         2.94 o                         
   5   5   3       2300.12       2309.51        10.68 o                         
   6   5   3          5.44         19.16         5.17 o                         
   7   5   3       1761.47       1829.80         6.34 o                         
   8   5   3         60.31         65.06         3.39 o                         
   9   5   3       2791.06       3009.25        23.44 o                         
  10   5   3         10.67          2.67         4.99 o                         
  11   5   3       1416.27       1614.05         7.37 o                         
  12   5   3         99.17         89.47        18.15 o                         
 -12   6   3        527.76        557.46         6.72 o                         
 -11   6   3          8.06         -5.12         5.12 o                         
 -10   6   3        355.74        334.41         5.56 o                         
  -9   6   3         22.97         15.27         4.65 o                         
  -8   6   3        110.34        136.92        24.67 o                         
  -7   6   3         75.54        102.66         4.31 o                         
  -6   6   3         20.68         29.65         3.90 o                         
  -5   6   3        207.75        221.81         4.54 o                         
  -4   6   3         27.03         45.67         4.03 o                         
  -3   6   3        537.01        503.13        30.91 o                         
  -2   6   3       1377.02       1406.03        25.80 o                         
  -1   6   3          0.68          2.98         2.70 o                         
   0   6   3        269.66        258.22         2.70 o                         
   1   6   3        336.17        325.06         8.14 o                         
   2   6   3        498.98        492.57         7.51 o                         
   3   6   3          1.07         -2.82         2.98 o                         
   4   6   3       3376.72       3265.31        46.76 o                         
   5   6   3        427.72        427.43        10.96 o                         
   6   6   3       2630.56       2699.39        30.13 o                         
   7   6   3         15.70          3.39         3.47 o                         
   8   6   3       2025.82       2138.25        13.54 o                         
   9   6   3          0.68          2.87         2.35 o                         
  10   6   3        824.44        864.86         9.64 o                         
  11   6   3         12.58         21.63         3.66 o                         
 -10   7   3         29.49         48.75         6.70 o                         
  -9   7   3        352.04        359.73        13.85 o                         
  -8   7   3        232.34        238.15         5.78 o                         
  -7   7   3        122.13        112.47        11.93 o                         
  -6   7   3         23.51         16.45         4.96 o                         
  -5   7   3         68.72         75.85         3.58 o                         
  -4   7   3          6.91         21.88        12.52 o                         
  -3   7   3         98.65         88.88         2.67 o                         
  -2   7   3         28.42         23.87         3.90 o                         
  -1   7   3        142.84        142.78        10.71 o                         
   0   7   3         52.21         52.44         2.63 o                         
   1   7   3       2584.91       2590.63       128.96 o                         
   2   7   3        125.58        124.54         3.96 o                         
   3   7   3       1332.32       1339.89        14.48 o                         
   4   7   3         37.93         51.28         2.75 o                         
   5   7   3       1314.72       1306.33         4.86 o                         
   6   7   3         39.52         32.26         3.37 o                         
   7   7   3       1158.22       1184.42        10.78 o                         
   8   7   3         12.76          9.50         2.91 o                         
   9   7   3       1141.39       1119.53        50.72 o                         
  -8   8   3          3.38         19.48        15.37 o                         
  -7   8   3        122.03        141.52        13.77 o                         
  -6   8   3         23.14         17.01         5.26 o                         
  -5   8   3        206.23        214.36        14.92 o                         
  -4   8   3          7.77         -2.47         3.87 o                         
  -3   8   3        104.58        111.80         2.52 o                         
  -2   8   3        192.19        201.12        14.30 o                         
  -1   8   3         50.96         47.93         3.30 o                         
   0   8   3        263.95        275.88         3.74 o                         
   1   8   3         45.25         43.68         4.42 o                         
   2   8   3       1472.33       1447.51        10.67 o                         
   3   8   3        201.21        188.58         3.74 o                         
   4   8   3        659.17        601.95        14.24 o                         
   5   8   3        156.57        176.59         3.48 o                         
   6   8   3        442.60        475.22        15.31 o                         
   7   8   3          7.81         10.90         6.24 o                         
  -4   9   3        809.25        810.06        30.02 o                         
  -3   9   3          6.15          5.02         6.12 o                         
  -2   9   3        745.79        732.95         5.63 o                         
  -1   9   3        436.29        423.55         5.52 o                         
   0   9   3          6.26          9.19         3.36 o                         
   1   9   3        176.77        174.61         3.82 o                         
   2   9   3        107.01        105.78         7.07 o                         
   3   9   3         44.64         48.87         7.92 o                         
 -14   0   4       1434.57       1548.88        36.51 o                         
 -12   0   4       1364.82       1367.88        19.22 o                         
 -10   0   4        556.33        559.44         3.97 o                         
  -8   0   4        801.28        771.54        12.40 o                         
  -6   0   4       5759.03       6043.65       241.13 o                         
  -4   0   4      11096.59      13292.02       317.15 o                         
  -2   0   4      11699.39      13603.45       245.51 o                         
   0   0   4        987.56        975.61         3.88 o                         
   2   0   4         94.42         73.50         3.59 o                         
   4   0   4       6378.19       6375.23        13.69 o                         
   6   0   4       2896.26       2571.75        82.40 o                         
   8   0   4       5476.80       4508.15       246.54 o                         
  10   0   4       2622.69       2189.27       138.47 o                         
  12   0   4       2193.65       1808.60       117.45 o                         
  14   0   4        959.69        799.99         9.89 o                         
 -15   1   4       1579.77       1768.48         7.77 o                         
 -14   1   4         40.77         53.50         3.67 o                         
 -13   1   4       1191.19       1265.03         7.31 o                         
 -12   1   4        117.10        105.20         4.29 o                         
 -11   1   4       1859.21       1850.28        20.59 o                         
 -10   1   4        177.45        167.86         2.77 o                         
  -9   1   4       2525.70       2483.59        28.60 o                         
  -8   1   4        623.31        645.89        14.09 o                         
  -7   1   4       1017.97       1002.65         9.37 o                         
  -6   1   4        715.98        708.24         2.81 o                         
  -5   1   4        875.35        908.64        16.62 o                         
  -4   1   4         68.68         62.46         1.47 o                         
  -3   1   4         61.14         97.59         5.45 o                         
  -2   1   4        959.65       1063.85         8.49 o                         
  -1   1   4        353.52        405.33         1.94 o                         
   0   1   4        369.89        398.51         3.21 o                         
   1   1   4       2697.81       2527.11       219.64 o                         
   2   1   4       2203.53       2194.32         4.58 o                         
   3   1   4       1227.23       1045.00         7.05 o                         
   4   1   4        260.19        271.24         3.37 o                         
   5   1   4       3013.99       2676.52        55.67 o                         
   6   1   4         55.98         63.15         4.23 o                         
   7   1   4       4579.94       3663.39        78.22 o                         
   8   1   4        515.85        471.88         5.79 o                         
   9   1   4       2761.16       2203.45         9.54 o                         
  10   1   4        281.94        187.45         4.89 o                         
  11   1   4       1534.11       1254.88        12.17 o                         
  12   1   4         60.13         54.67         4.56 o                         
  13   1   4       2095.09       1650.50        15.87 o                         
  14   1   4          9.85          0.42         8.76 o                         
 -15   2   4          0.53          4.67         3.34 o                         
 -14   2   4       1415.52       1552.89        51.59 o                         
 -13   2   4        129.02        118.40         5.82 o                         
 -12   2   4       1951.46       1990.54        14.36 o                         
 -11   2   4          5.82          8.50         3.35 o                         
 -10   2   4       2055.35       1976.08        20.11 o                         
  -9   2   4        984.28        946.92        11.47 o                         
  -8   2   4       1130.52       1113.63         6.16 o                         
  -7   2   4        655.30        656.35         5.56 o                         
  -6   2   4        389.15        399.54         9.67 o                         
  -5   2   4        474.67        445.77         3.54 o                         
  -4   2   4        485.46        581.98        11.29 o                         
  -3   2   4       2065.90       2070.43        19.41 o                         
  -2   2   4        216.85        236.18         6.87 o                         
  -1   2   4       2622.96       2891.95        92.26 o                         
   0   2   4        107.54        137.49         3.84 o                         
   1   2   4       3934.37       3999.89        54.27 o                         
   2   2   4       2095.15       2026.96        16.07 o                         
   3   2   4       1393.67       1471.10         5.37 o                         
   4   2   4       3692.24       3575.60         7.41 o                         
   5   2   4        622.29        603.67         7.46 o                         
   6   2   4       3260.38       2998.57         8.00 o                         
   7   2   4        386.69        353.88         4.23 o                         
   8   2   4       2659.06       2334.35        34.75 o                         
   9   2   4         36.65         42.11         5.21 o                         
  10   2   4       1725.31       1481.16         7.00 o                         
  11   2   4          7.05         -5.47         5.47 o                         
  12   2   4        880.77        755.96         6.56 o                         
  13   2   4          4.44          0.69         4.94 o                         
  14   2   4       1087.99        834.00         9.35 o                         
 -15   3   4        578.20        644.82         8.26 o                         
 -14   3   4          9.87          6.70         3.01 o                         
 -13   3   4        458.17        491.81         3.56 o                         
 -12   3   4        332.38        337.95         7.87 o                         
 -11   3   4        713.85        673.23        14.90 o                         
 -10   3   4        248.72        242.08         9.45 o                         
  -9   3   4        500.68        547.30         8.50 o                         
  -8   3   4       1605.94       1626.00        14.40 o                         
  -7   3   4        512.50        467.80        12.05 o                         
  -6   3   4       1892.87       1695.64         9.27 o                         
  -5   3   4        854.98        882.87        24.03 o                         
  -4   3   4       3601.82       3613.44        28.06 o                         
  -3   3   4        583.62        650.98         2.20 o                         
  -2   3   4       1643.37       1640.75        18.68 o                         
  -1   3   4        380.21        422.33         2.66 o                         
   0   3   4       2405.01       2470.61         7.59 o                         
   1   3   4        342.09        349.73         2.82 o                         
   2   3   4       4387.76       4989.35        61.44 o                         
   3   3   4       1693.58       1787.36        11.61 o                         
   4   3   4        978.57       1015.64         6.82 o                         
   5   3   4        930.62        888.16        20.37 o                         
   6   3   4       1380.34       1346.40        25.34 o                         
   7   3   4       4003.41       4040.94       177.14 o                         
   8   3   4        181.32        179.75         4.01 o                         
   9   3   4        866.04        799.20        14.42 o                         
  10   3   4         28.44         19.91         4.69 o                         
  11   3   4        839.73        802.39         7.45 o                         
  12   3   4          2.21         -5.93         7.75 o                         
  13   3   4        743.19        619.99        14.13 o                         
 -14   4   4        324.98        332.75        22.98 o                         
 -13   4   4         80.61         94.56        13.25 o                         
 -12   4   4        196.55        201.69         8.06 o                         
 -11   4   4         68.49         83.64         4.34 o                         
 -10   4   4        169.46        143.67         4.39 o                         
  -9   4   4        924.09        884.60        21.28 o                         
  -8   4   4        440.90        419.74        24.82 o                         
  -7   4   4       3443.18       3337.96        40.85 o                         
  -6   4   4        617.96        599.93         4.70 o                         
  -5   4   4       2988.80       2926.48         6.67 o                         
  -4   4   4        780.39        813.17        13.39 o                         
  -3   4   4       3259.13       3197.19         6.28 o                         
  -2   4   4       1179.31       1288.12        10.36 o                         
  -1   4   4       4883.75       4711.23        29.04 o                         
   0   4   4        358.74        343.67         2.41 o                         
   1   4   4       4000.90       4072.91        41.61 o                         
   2   4   4         11.81          8.09         2.86 o                         
   3   4   4        695.52        707.68         4.03 o                         
   4   4   4       1285.42       1250.01         4.58 o                         
   5   4   4        663.07        701.92        15.87 o                         
   6   4   4         95.32         94.67         3.45 o                         
   7   4   4       1162.92       1190.65        22.61 o                         
   8   4   4        481.85        477.82        12.48 o                         
   9   4   4        385.28        388.12         9.09 o                         
  10   4   4        988.97       1002.50         5.86 o                         
  11   4   4          8.78          1.69         3.67 o                         
  12   4   4        527.97        477.19         7.49 o                         
 -13   5   4          4.44          9.33         4.64 o                         
 -12   5   4         18.66         22.73         4.53 o                         
 -11   5   4        440.75        444.82        30.73 o                         
 -10   5   4        763.56        790.68        41.55 o                         
  -9   5   4        149.38        156.49         5.49 o                         
  -8   5   4       2008.07       2059.63       101.04 o                         
  -7   5   4        163.71        161.44        23.16 o                         
  -6   5   4        852.71        852.19         4.48 o                         
  -5   5   4        128.29        115.07         4.81 o                         
  -4   5   4       4136.73       3986.95        12.52 o                         
  -3   5   4        115.19        128.55         2.88 o                         
  -2   5   4       3766.83       3588.34       107.54 o                         
  -1   5   4        520.73        496.46         2.41 o                         
   0   5   4       4910.54       4963.07        65.48 o                         
   1   5   4       1011.11       1016.21         4.58 o                         
   2   5   4       4621.12       4404.93        28.23 o                         
   3   5   4         39.39         47.42         3.42 o                         
   4   5   4       1043.80       1094.00        14.46 o                         
   5   5   4        421.12        416.23         3.93 o                         
   6   5   4        350.95        374.44         6.22 o                         
   7   5   4         22.03          9.95         7.37 o                         
   8   5   4        764.90        800.93         4.64 o                         
   9   5   4        158.22        173.31        10.58 o                         
  10   5   4         14.94         -5.19         7.13 o                         
  11   5   4        497.24        591.51        10.82 o                         
 -12   6   4         52.84         73.77         5.54 o                         
 -11   6   4        159.85        153.22        11.35 o                         
 -10   6   4          5.01         -4.73         4.73 o                         
  -9   6   4       1232.09       1251.42        12.68 o                         
  -8   6   4        125.00        131.20        11.81 o                         
  -7   6   4       2289.04       2266.64        20.43 o                         
  -6   6   4        415.62        390.28        23.73 o                         
  -5   6   4        962.69        939.37         9.37 o                         
  -4   6   4         40.03         24.19         4.18 o                         
  -3   6   4       3431.92       3606.53        24.84 o                         
  -2   6   4        360.72        355.39        17.08 o                         
  -1   6   4       2665.44       2586.61        71.34 o                         
   0   6   4         39.88         47.39         2.99 o                         
   1   6   4       2954.25       2989.22        14.88 o                         
   2   6   4         61.14         54.43         3.56 o                         
   3   6   4       3189.01       3191.74        60.35 o                         
   4   6   4         71.18         74.48         3.72 o                         
   5   6   4       1029.81       1035.16         4.95 o                         
   6   6   4          2.45         -4.66         4.66 o                         
   7   6   4        619.97        638.50         6.09 o                         
   8   6   4        240.16        275.80         9.15 o                         
   9   6   4         38.98         38.70         4.43 o                         
  10   6   4          1.69          1.95         2.97 o                         
 -10   7   4        832.70        884.64         8.02 o                         
  -9   7   4         47.61         38.66         4.94 o                         
  -8   7   4        236.27        250.75         5.18 o                         
  -7   7   4          1.43         15.27         5.21 o                         
  -6   7   4       3028.48       3040.03        93.08 o                         
  -5   7   4         19.24          0.02         3.93 o                         
  -4   7   4       2349.15       2358.90       102.55 o                         
  -3   7   4          7.24         11.15         1.76 o                         
  -2   7   4        921.83        927.00        47.83 o                         
  -1   7   4          8.73          8.57         3.95 o                         
   0   7   4       2451.60       2503.95        91.81 o                         
   1   7   4          2.00          9.97         3.43 o                         
   2   7   4       1016.08        995.28        13.61 o                         
   3   7   4         38.25         42.44         3.01 o                         
   4   7   4       1005.74       1057.98        31.70 o                         
   5   7   4         17.60         22.62         5.53 o                         
   6   7   4        660.38        654.21        17.63 o                         
   7   7   4         75.53         78.57         2.87 o                         
   8   7   4         89.76         89.85        12.46 o                         
   9   7   4        131.65        128.02         5.55 o                         
  -8   8   4         46.37         56.05         5.64 o                         
  -7   8   4        864.33        870.55        16.13 o                         
  -6   8   4          0.67         -0.95         7.05 o                         
  -5   8   4        472.61        510.07        22.39 o                         
  -4   8   4        181.18        176.24        27.74 o                         
  -3   8   4       1839.38       1817.85        68.59 o                         
  -2   8   4         22.15         24.29         3.39 o                         
  -1   8   4       2005.67       1999.63        40.81 o                         
   0   8   4         12.40         21.08         4.16 o                         
   1   8   4        800.95        815.54         4.39 o                         
   2   8   4         76.80         82.27         3.35 o                         
   3   8   4        601.90        597.85        12.30 o                         
   4   8   4        129.60        107.70         5.73 o                         
   5   8   4        291.55        292.06         5.69 o                         
   6   8   4        162.19        171.08        15.28 o                         
  -3   9   4         63.92         74.98         7.89 o                         
  -2   9   4        554.72        593.58         4.89 o                         
  -1   9   4         20.11         18.99         2.86 o                         
   0   9   4        686.59        669.61         8.23 o                         
   1   9   4        111.03        104.75         4.87 o                         
 -15   0   5         11.91         10.84         4.86 o                         
 -13   0   5         64.19         67.68         3.63 o                         
 -11   0   5        238.96        244.62        14.28 o                         
  -9   0   5       1325.89       1299.10        14.92 o                         
  -7   0   5        454.12        401.17        23.26 o                         
  -5   0   5       9244.29       9859.08       398.52 o                         
  -3   0   5      18362.72      20317.47        33.46 o                         
  -1   0   5       8058.67       8197.39         9.89 o                         
   3   0   5       8310.49       7241.24        13.57 o                         
   5   0   5       5512.75       5300.48        13.89 o                         
   7   0   5       1817.95       1514.89         8.40 o                         
   9   0   5        594.00        526.11         7.71 o                         
  11   0   5        579.57        457.58         8.28 o                         
  13   0   5         27.89         33.64         7.92 o                         
 -15   1   5        108.63        125.65         3.90 o                         
 -14   1   5          9.93          6.97         3.28 o                         
 -13   1   5        130.43        135.29         3.36 o                         
 -12   1   5        141.14        150.78         7.57 o                         
 -11   1   5        307.12        291.53         3.92 o                         
 -10   1   5        784.34        761.81         8.61 o                         
  -9   1   5          2.43          6.00         2.04 o                         
  -8   1   5        874.31        859.25         3.60 o                         
  -7   1   5         10.70         22.80         2.01 o                         
  -6   1   5       3396.13       3328.15        29.35 o                         
  -5   1   5       1431.55       1452.19        19.49 o                         
  -4   1   5      10108.51      11091.78        52.69 o                         
  -3   1   5        146.19        172.70         4.38 o                         
  -2   1   5       3687.41       3818.42        17.14 o                         
  -1   1   5        529.10        597.77         2.81 o                         
   0   1   5       4903.82       4506.81       155.33 o                         
   1   1   5        348.91        354.54        36.26 o                         
   2   1   5      12444.36      11110.73       466.99 o                         
   3   1   5         13.31         14.98         4.28 o                         
   4   1   5       5531.09       4790.94       121.43 o                         
   5   1   5          5.94         30.76         3.57 o                         
   6   1   5       4636.20       3921.09       122.16 o                         
   7   1   5        299.90        256.59        11.23 o                         
   8   1   5       1281.29       1087.88        34.79 o                         
   9   1   5        642.49        500.89        15.85 o                         
  10   1   5        605.61        483.81         4.98 o                         
  11   1   5        166.12        140.35         4.39 o                         
  12   1   5        200.46        162.99         5.65 o                         
  13   1   5        360.07        331.03         5.61 o                         
 -15   2   5        124.18        142.73         6.54 o                         
 -14   2   5        107.59        114.00         4.63 o                         
 -13   2   5          2.13         -4.85         4.85 o                         
 -12   2   5        287.70        307.95         4.08 o                         
 -11   2   5        658.59        690.29        15.49 o                         
 -10   2   5        994.91       1049.14         4.07 o                         
  -9   2   5        579.76        570.37         3.35 o                         
  -8   2   5        514.53        429.71         2.83 o                         
  -7   2   5       3399.99       3457.04        36.67 o                         
  -6   2   5        627.98        590.51         7.21 o                         
  -5   2   5        987.38        936.93         8.18 o                         
  -4   2   5        964.43       1073.50         9.49 o                         
  -3   2   5       4670.46       4855.83        51.05 o                         
  -2   2   5        167.76        162.25         6.00 o                         
  -1   2   5       8316.97       9113.38        54.64 o                         
   0   2   5       1258.52       1392.72        15.35 o                         
   1   2   5       3425.76       3265.65        34.79 o                         
   2   2   5       3055.94       3236.72         6.53 o                         
   3   2   5       5431.44       4820.71       102.43 o                         
   4   2   5        200.25        177.50         9.99 o                         
   5   2   5       5191.67       4462.22       120.40 o                         
   6   2   5        245.06        210.96         4.91 o                         
   7   2   5       1884.69       1502.24        11.71 o                         
   8   2   5        636.00        540.27         6.18 o                         
   9   2   5        302.88        265.66        11.69 o                         
  10   2   5        374.73        323.21         5.17 o                         
  11   2   5        688.85        530.12         7.98 o                         
  12   2   5        364.18        319.07         5.83 o                         
  13   2   5         62.50         40.94         5.31 o                         
 -14   3   5         51.16         35.14         2.66 o                         
 -13   3   5        198.81        213.31         5.57 o                         
 -12   3   5          0.45          2.11         4.26 o                         
 -11   3   5       1413.62       1383.71        17.55 o                         
 -10   3   5        127.63        127.99         2.03 o                         
  -9   3   5       2230.84       2177.29         4.69 o                         
  -8   3   5        265.94        244.30         3.76 o                         
  -7   3   5        915.63        967.31        20.25 o                         
  -6   3   5        637.65        585.28         2.38 o                         
  -5   3   5         51.20         48.06         1.85 o                         
  -4   3   5       6629.85       6870.66        35.80 o                         
  -3   3   5        298.88        275.46        10.86 o                         
  -2   3   5       2219.47       2255.86        16.80 o                         
  -1   3   5       1268.29       1404.73        12.14 o                         
   0   3   5       8580.02       8637.97        19.91 o                         
   1   3   5         22.27         40.43         5.19 o                         
   2   3   5       3729.78       3614.51        71.18 o                         
   3   3   5         49.68         51.50         3.05 o                         
   4   3   5       1398.57       1288.01        13.93 o                         
   5   3   5        497.50        493.42        17.91 o                         
   6   3   5       1417.93       1300.59        15.12 o                         
   7   3   5       2425.82       2114.70        25.17 o                         
   8   3   5        779.12        768.77        37.21 o                         
   9   3   5        488.53        485.82        16.19 o                         
  10   3   5        330.05        269.67         4.91 o                         
  11   3   5        624.31        525.84         5.51 o                         
  12   3   5         46.53         52.78         4.55 o                         
  13   3   5        390.65        318.67         5.67 o                         
 -14   4   5        805.89        875.98        41.37 o                         
 -13   4   5         17.22         10.41         9.19 o                         
 -12   4   5        893.73        868.19        33.03 o                         
 -11   4   5         43.78         41.48         5.01 o                         
 -10   4   5       1570.54       1576.40        40.56 o                         
  -9   4   5         81.85         97.77         4.68 o                         
  -8   4   5       1115.04       1048.68        10.30 o                         
  -7   4   5        551.01        508.96         6.02 o                         
  -6   4   5       1165.21       1136.14         6.06 o                         
  -5   4   5       1379.54       1313.90        12.01 o                         
  -4   4   5        383.11        369.12         4.02 o                         
  -3   4   5       1563.02       1504.28        15.60 o                         
  -2   4   5        273.43        282.36         2.50 o                         
  -1   4   5       1549.03       1514.92         4.25 o                         
   0   4   5          4.02          8.45         2.21 o                         
   1   4   5        796.97        762.61        13.71 o                         
   2   4   5         40.31         33.56         2.78 o                         
   3   4   5       2757.56       2747.50         9.33 o                         
   4   4   5        689.33        653.09         4.19 o                         
   5   4   5        700.29        636.64        13.71 o                         
   6   4   5         69.60         76.15         4.18 o                         
   7   4   5        419.94        443.74         8.93 o                         
   8   4   5       1761.23       1673.16         8.70 o                         
   9   4   5        706.53        686.20        18.90 o                         
  10   4   5       1224.64       1169.21        39.13 o                         
  11   4   5         22.52         10.04         4.16 o                         
  12   4   5        749.16        647.20         7.67 o                         
 -13   5   5        149.79        172.85         5.57 o                         
 -12   5   5         29.30         34.03         5.67 o                         
 -11   5   5       1967.23       1971.85        12.78 o                         
 -10   5   5         50.71         67.98         9.41 o                         
  -9   5   5       1295.03       1324.05        29.94 o                         
  -8   5   5        448.07        430.13        10.82 o                         
  -7   5   5        431.04        437.62        21.26 o                         
  -6   5   5        244.39        256.60         3.97 o                         
  -5   5   5       3182.01       3086.98        75.17 o                         
  -4   5   5         90.13         93.30        18.98 o                         
  -3   5   5       1113.46       1106.14        15.79 o                         
  -2   5   5        266.89        301.25         5.33 o                         
  -1   5   5         35.51         33.80         2.30 o                         
   0   5   5         25.75         31.99         5.08 o                         
   1   5   5        378.37        355.22         6.56 o                         
   2   5   5        998.39        944.01        11.81 o                         
   3   5   5       1159.31       1107.95        23.52 o                         
   4   5   5        278.42        297.93         3.93 o                         
   5   5   5         68.30         91.47         5.41 o                         
   6   5   5        714.73        750.96        22.39 o                         
   7   5   5        991.95       1033.46         8.78 o                         
   8   5   5         98.63         95.62         4.04 o                         
   9   5   5        853.68        814.02        20.19 o                         
  10   5   5         42.85         39.45         4.03 o                         
  11   5   5       1214.99       1165.13        21.18 o                         
 -11   6   5          0.64         -8.62         8.62 o                         
 -10   6   5        852.44        891.80        23.60 o                         
  -9   6   5          4.92          8.80        18.01 o                         
  -8   6   5       1361.83       1352.46        36.12 o                         
  -7   6   5         69.42         64.90         4.31 o                         
  -6   6   5        947.14        934.06        11.09 o                         
  -5   6   5          3.98         28.52         8.99 o                         
  -4   6   5        378.78        379.93         7.27 o                         
  -3   6   5        185.94        178.33         2.15 o                         
  -2   6   5        487.60        468.93        11.15 o                         
  -1   6   5       1559.75       1429.27        41.86 o                         
   0   6   5        171.58        174.97        10.44 o                         
   1   6   5         31.59         40.74         2.46 o                         
   2   6   5        314.17        317.35        10.72 o                         
   3   6   5          7.35          0.76         3.96 o                         
   4   6   5        651.90        681.39         4.92 o                         
   5   6   5         42.36         36.07         4.58 o                         
   6   6   5        500.73        540.62         6.97 o                         
   7   6   5          0.48          5.72        11.15 o                         
   8   6   5        701.79        719.53         6.67 o                         
   9   6   5         72.25         35.27        11.06 o                         
  10   6   5       1229.79       1374.85        27.46 o                         
 -10   7   5         16.51         31.62         5.82 o                         
  -9   7   5       1367.39       1489.56        83.90 o                         
  -8   7   5          5.32         15.56         8.86 o                         
  -7   7   5        415.03        408.47         9.75 o                         
  -6   7   5         19.90         11.24        10.60 o                         
  -5   7   5        369.94        356.89        20.64 o                         
  -4   7   5         61.73         78.03         6.82 o                         
  -3   7   5         54.11         50.57         3.13 o                         
  -2   7   5          3.66         13.27         2.85 o                         
  -1   7   5        107.66        107.72        17.34 o                         
   0   7   5          8.66          6.05         2.73 o                         
   1   7   5         33.77         29.76         3.81 o                         
   2   7   5        111.45        107.94         3.28 o                         
   3   7   5          2.73          7.68         3.99 o                         
   4   7   5        157.10        179.31         5.55 o                         
   5   7   5        348.88        350.78         5.41 o                         
   6   7   5         39.64         50.23         3.72 o                         
   7   7   5       1169.89       1294.54        12.01 o                         
   8   7   5         50.21         53.51         4.55 o                         
  -7   8   5          1.25         -4.58         4.58 o                         
  -6   8   5        601.02        623.82        11.25 o                         
  -5   8   5        170.67        172.45        16.25 o                         
  -4   8   5        268.22        262.88        38.30 o                         
  -3   8   5         79.30         90.35         1.54 o                         
  -2   8   5        191.18        208.61         7.16 o                         
  -1   8   5        531.80        495.86         8.56 o                         
   0   8   5         73.63         72.13         9.01 o                         
   1   8   5        371.77        376.86         5.25 o                         
   2   8   5          1.12          5.70         4.26 o                         
   3   8   5         17.16          4.61         4.73 o                         
   4   8   5        221.26        212.37         6.82 o                         
   5   8   5        226.55        249.88        12.22 o                         
  -1   9   5         11.68         10.26         9.27 o                         
 -14   0   6        734.01        778.76        30.00 o                         
 -12   0   6       2832.97       2887.82        44.87 o                         
 -10   0   6       1039.05       1038.53         4.52 o                         
  -8   0   6       7853.56       7920.67       243.07 o                         
  -6   0   6       9174.40       9481.01       465.58 o                         
  -4   0   6       1378.96       1321.06        50.20 o                         
  -2   0   6       1950.40       1868.53       143.93 o                         
   0   0   6       3202.61       3162.64         7.47 o                         
   2   0   6        101.89        129.02         4.24 o                         
   4   0   6       1376.43       1294.92         9.09 o                         
   6   0   6         94.57        100.39         5.61 o                         
   8   0   6         12.47          8.76         6.99 o                         
  10   0   6       1422.54       1181.12        10.42 o                         
  12   0   6        949.93        811.01         8.48 o                         
 -15   1   6       1117.85       1256.45         5.41 o                         
 -14   1   6          4.44         -3.19         3.65 o                         
 -13   1   6        906.18        914.22         5.42 o                         
 -12   1   6         31.35         25.93         3.32 o                         
 -11   1   6       3149.88       3119.54        65.69 o                         
 -10   1   6         93.79         94.13         3.24 o                         
  -9   1   6       2808.51       2733.43        58.11 o                         
  -8   1   6          1.42         10.59         4.52 o                         
  -7   1   6       2246.64       2266.38        28.18 o                         
  -6   1   6        921.73       1045.35         6.54 o                         
  -5   1   6       7738.90       8096.52        52.34 o                         
  -4   1   6       1581.10       1829.54        16.36 o                         
  -3   1   6       1412.68       1379.14         5.18 o                         
  -2   1   6       1066.31       1083.01         6.72 o                         
  -1   1   6       2771.32       2857.70        31.80 o                         
   0   1   6        151.78        190.45         4.20 o                         
   1   1   6       1426.99       1432.34        29.86 o                         
   2   1   6         91.63         87.85        20.27 o                         
   3   1   6         77.68         50.64         6.50 o                         
   4   1   6         45.29         65.27         5.07 o                         
   5   1   6        145.87        145.54         9.07 o                         
   6   1   6       2554.71       2408.77       209.51 o                         
   7   1   6       1980.23       1710.64       191.31 o                         
   8   1   6        209.88        185.71         5.84 o                         
   9   1   6        351.40        339.30        15.45 o                         
  10   1   6         33.20         29.61        14.15 o                         
  11   1   6        992.37        821.62        44.04 o                         
  12   1   6         18.55         11.72         7.15 o                         
  13   1   6       1612.32       1419.01        16.86 o                         
 -15   2   6          7.61         -3.91         4.47 o                         
 -14   2   6       1035.62       1101.31        12.50 o                         
 -13   2   6        178.25        189.20         4.08 o                         
 -12   2   6       1374.15       1354.28         9.65 o                         
 -11   2   6         52.99         54.66         4.51 o                         
 -10   2   6       2039.65       2030.82        25.95 o                         
  -9   2   6         19.17         33.59         4.72 o                         
  -8   2   6       2224.40       2160.22        19.18 o                         
  -7   2   6        245.57        249.17         2.18 o                         
  -6   2   6       3806.49       3949.89        50.36 o                         
  -5   2   6       1238.80       1219.09        14.47 o                         
  -4   2   6       1517.06       1638.33        25.52 o                         
  -3   2   6        433.91        461.62         2.77 o                         
  -2   2   6       3376.18       3476.14       103.08 o                         
  -1   2   6       2881.76       3163.88         9.75 o                         
   0   2   6        391.60        383.19        10.14 o                         
   1   2   6        552.11        525.05         5.84 o                         
   2   2   6        678.88        641.65         7.47 o                         
   3   2   6       2110.11       1976.89        15.06 o                         
   4   2   6        513.97        513.20         6.56 o                         
   5   2   6        397.98        371.45        13.85 o                         
   6   2   6        956.71        792.01         5.16 o                         
   7   2   6        710.18        593.27         8.50 o                         
   8   2   6       1845.99       1482.56        35.70 o                         
   9   2   6        535.27        417.84        17.00 o                         
  10   2   6        525.18        442.54        17.38 o                         
  11   2   6        103.19         88.73         5.23 o                         
  12   2   6        597.98        520.14        11.59 o                         
  13   2   6         43.41         24.71         5.67 o                         
 -14   3   6         37.98         29.62         2.80 o                         
 -13   3   6        531.49        536.65         6.14 o                         
 -12   3   6        112.39        113.33         3.23 o                         
 -11   3   6        604.63        629.75         5.71 o                         
 -10   3   6          4.22          7.75         4.27 o                         
  -9   3   6       2379.60       2330.00         6.64 o                         
  -8   3   6        527.58        541.43        11.57 o                         
  -7   3   6       2872.35       2793.95        44.48 o                         
  -6   3   6       1109.98       1090.53        19.95 o                         
  -5   3   6       2325.86       2341.70        20.90 o                         
  -4   3   6        333.95        314.46         7.27 o                         
  -3   3   6       1277.18       1330.61         6.10 o                         
  -2   3   6        132.92        116.44         3.63 o                         
  -1   3   6        120.77        130.93         2.56 o                         
   0   3   6       6896.18       7009.34        18.29 o                         
   1   3   6        464.05        482.98         5.75 o                         
   2   3   6       3751.56       3726.21         7.46 o                         
   3   3   6         46.19         49.99         3.91 o                         
   4   3   6       1651.36       1502.06        19.83 o                         
   5   3   6         60.21         40.37         4.32 o                         
   6   3   6       1741.45       1561.14        59.91 o                         
   7   3   6         56.77         52.84         3.60 o                         
   8   3   6        409.31        354.86        40.82 o                         
   9   3   6        115.99        116.65        23.58 o                         
  10   3   6        631.75        584.52        39.62 o                         
  11   3   6        665.46        551.73        44.33 o                         
  12   3   6        136.03        122.64         4.41 o                         
 -14   4   6        200.88        223.16        16.58 o                         
 -13   4   6        336.17        336.27        15.47 o                         
 -12   4   6        485.14        495.39        31.22 o                         
 -11   4   6          9.99         23.49         8.50 o                         
 -10   4   6        451.93        416.61         4.91 o                         
  -9   4   6        399.86        386.90        22.80 o                         
  -8   4   6        501.95        540.09        13.21 o                         
  -7   4   6        103.22        112.19         6.28 o                         
  -6   4   6       1803.47       1749.07        10.24 o                         
  -5   4   6         44.35         45.05         2.36 o                         
  -4   4   6        302.97        310.76         1.96 o                         
  -3   4   6       2979.86       2985.01        13.55 o                         
  -2   4   6        606.47        637.15         3.98 o                         
  -1   4   6       3102.54       3120.43        49.13 o                         
   0   4   6        888.37        879.93         4.09 o                         
   1   4   6       3535.75       3459.58        26.01 o                         
   2   4   6         12.67          9.50         3.40 o                         
   3   4   6       1293.16       1214.58        66.35 o                         
   4   4   6        147.00        116.28         3.59 o                         
   5   4   6       4202.78       4291.50       107.92 o                         
   6   4   6          0.79          0.46         3.35 o                         
   7   4   6       1873.56       1765.21        22.82 o                         
   8   4   6          4.15         21.57         9.36 o                         
   9   4   6        636.22        629.63        47.91 o                         
  10   4   6        429.04        443.85        34.54 o                         
  11   4   6        382.45        364.19        16.90 o                         
 -13   5   6        233.26        226.05        11.25 o                         
 -12   5   6        184.63        164.77        17.45 o                         
 -11   5   6        322.90        324.09        15.67 o                         
 -10   5   6          2.24         -5.43         5.43 o                         
  -9   5   6        281.11        274.77        36.53 o                         
  -8   5   6         44.43         42.39         8.72 o                         
  -7   5   6         63.04         60.28        13.59 o                         
  -6   5   6        308.83        313.19         7.27 o                         
  -5   5   6        181.06        194.97        17.43 o                         
  -4   5   6       2861.70       2877.31        13.91 o                         
  -3   5   6       1141.19       1144.51        15.97 o                         
  -2   5   6       2378.80       2237.18        27.00 o                         
  -1   5   6         30.02         30.67         3.19 o                         
   0   5   6       3666.68       3569.84        26.34 o                         
   1   5   6        213.82        229.17         3.45 o                         
   2   5   6       2507.67       2455.49        24.67 o                         
   3   5   6         60.87         51.06         3.31 o                         
   4   5   6        802.78        824.16        20.19 o                         
   5   5   6          3.16          1.10         4.35 o                         
   6   5   6       2729.82       2711.88       133.14 o                         
   7   5   6         73.16         69.32         6.14 o                         
   8   5   6       2159.17       2228.26        19.34 o                         
   9   5   6        284.42        285.02        14.34 o                         
  10   5   6        249.77        253.62         8.16 o                         
 -11   6   6         38.82         59.32        12.58 o                         
 -10   6   6         26.61         22.40        15.63 o                         
  -9   6   6         72.55         73.00         4.86 o                         
  -8   6   6        265.40        261.09         5.11 o                         
  -7   6   6        245.26        239.71         4.72 o                         
  -6   6   6         12.63          4.08        13.29 o                         
  -5   6   6       1751.65       1799.48         6.69 o                         
  -4   6   6         11.96         24.03        16.13 o                         
  -3   6   6        596.31        551.38         7.21 o                         
  -2   6   6         97.56         94.58         2.58 o                         
  -1   6   6       2438.00       2272.12        18.64 o                         
   0   6   6         67.77         55.49         3.35 o                         
   1   6   6       2120.63       2098.99        12.86 o                         
   2   6   6          7.44         18.14         4.97 o                         
   3   6   6       3039.09       2965.35        22.41 o                         
   4   6   6        204.50        193.90         6.64 o                         
   5   6   6       2116.73       2177.52         9.13 o                         
   6   6   6          8.31          3.16         4.86 o                         
   7   6   6        752.35        778.63         4.90 o                         
   8   6   6          9.49          7.57         5.26 o                         
   9   6   6       1124.55       1225.52         9.38 o                         
  -9   7   6          2.32         10.69        13.81 o                         
  -8   7   6        357.22        365.42        14.50 o                         
  -7   7   6         10.37          3.74         5.43 o                         
  -6   7   6        234.42        240.94         4.80 o                         
  -5   7   6        129.42        160.15        17.02 o                         
  -4   7   6        258.82        245.87         4.62 o                         
  -3   7   6         13.22         11.97         3.15 o                         
  -2   7   6        946.84        944.48        31.57 o                         
  -1   7   6         68.38         81.75         4.48 o                         
   0   7   6       1383.87       1284.71        15.26 o                         
   1   7   6          0.04          7.79         3.72 o                         
   2   7   6       2904.77       2767.44        34.53 o                         
   3   7   6          1.53         -0.82         4.68 o                         
   4   7   6       1245.12       1247.35        15.69 o                         
   5   7   6         11.26         19.84         4.85 o                         
   6   7   6       2113.71       2193.39        23.56 o                         
   7   7   6        335.15        350.25        10.16 o                         
  -7   8   6          4.46          3.41         5.41 o                         
  -6   8   6        156.37        176.23        11.81 o                         
  -5   8   6        304.47        292.30         5.81 o                         
  -4   8   6          8.45         13.07         5.04 o                         
  -3   8   6        777.85        769.25        21.63 o                         
  -2   8   6         31.14         32.71         2.41 o                         
  -1   8   6       1624.03       1545.62        17.55 o                         
   0   8   6          5.71          8.12         3.04 o                         
   1   8   6        656.92        655.14         4.27 o                         
   2   8   6          3.08         -1.81         3.88 o                         
   3   8   6        570.98        539.21        19.26 o                         
   4   8   6          2.81          6.38         5.39 o                         
 -15   0   7        284.24        323.99         5.04 o                         
 -13   0   7        420.14        417.65         4.79 o                         
 -11   0   7         99.76         95.10         3.61 o                         
  -9   0   7         81.77         75.45         2.83 o                         
  -7   0   7       1256.02       1291.41        27.06 o                         
  -5   0   7       5972.23       6467.08       142.96 o                         
  -3   0   7       2295.77       2278.82        66.79 o                         
  -1   0   7       1847.35       1827.90         6.26 o                         
   1   0   7       4633.88       4431.64        10.82 o                         
   3   0   7       4470.48       3991.54        12.20 o                         
   5   0   7       2551.40       2560.97        13.04 o                         
   7   0   7       2991.51       2924.90        14.01 o                         
   9   0   7       4336.10       3877.42        14.30 o                         
  11   0   7       3376.46       3071.25        14.86 o                         
 -15   1   7         33.26         25.27         4.49 o                         
 -14   1   7        507.44        530.96         6.63 o                         
 -13   1   7         23.63         14.72         4.06 o                         
 -12   1   7         91.26         94.99         3.81 o                         
 -11   1   7        586.86        599.87         4.85 o                         
 -10   1   7        543.14        536.61         5.84 o                         
  -9   1   7          2.62          3.84         2.87 o                         
  -8   1   7         76.13         77.54         6.36 o                         
  -7   1   7        405.08        436.36         8.66 o                         
  -6   1   7        307.81        300.34         2.57 o                         
  -5   1   7        902.43        917.04         5.21 o                         
  -4   1   7        510.50        543.85         3.26 o                         
  -3   1   7        946.70       1043.72         3.90 o                         
  -2   1   7       2205.25       2217.63        12.66 o                         
  -1   1   7        552.77        553.94         4.99 o                         
   0   1   7       4558.98       4347.55        70.91 o                         
   1   1   7          6.65          5.70        10.82 o                         
   2   1   7       6737.71       6096.06        94.82 o                         
   3   1   7         31.44         16.19         3.18 o                         
   4   1   7       4582.25       4593.14       373.42 o                         
   5   1   7         39.41         45.45         4.47 o                         
   6   1   7       4462.78       4323.51       330.72 o                         
   7   1   7         53.21         67.06        21.42 o                         
   8   1   7       2507.00       2492.23       114.67 o                         
   9   1   7        323.02        310.68        27.88 o                         
  10   1   7       1308.79       1212.49        69.98 o                         
  11   1   7          5.58          8.88        10.94 o                         
  12   1   7       1024.06        922.88         7.69 o                         
 -15   2   7        116.91        119.04         4.93 o                         
 -14   2   7         46.18         53.25         4.45 o                         
 -13   2   7       1002.60       1030.31        25.14 o                         
 -12   2   7        634.46        625.38         4.52 o                         
 -11   2   7        349.22        350.91         3.86 o                         
 -10   2   7        711.03        679.78         3.80 o                         
  -9   2   7         29.57         34.64         2.92 o                         
  -8   2   7        874.58        795.23         7.79 o                         
  -7   2   7         27.70         39.93         2.42 o                         
  -6   2   7       1051.13       1133.33        10.90 o                         
  -5   2   7        258.61        268.37         2.46 o                         
  -4   2   7        256.91        233.82         6.40 o                         
  -3   2   7        296.63        314.25         3.30 o                         
  -2   2   7        648.31        663.68        13.69 o                         
  -1   2   7       2271.43       2229.44        56.98 o                         
   0   2   7        850.01        786.62         4.35 o                         
   1   2   7       3283.76       3020.87       162.40 o                         
   2   2   7          8.69          5.47         3.62 o                         
   3   2   7       4075.19       3747.66        99.93 o                         
   4   2   7        688.28        640.03        21.46 o                         
   5   2   7       9756.04       8490.70       264.57 o                         
   6   2   7         38.15         25.07         5.54 o                         
   7   2   7        700.18        825.03       105.14 o                         
   8   2   7          0.62         -8.49        11.91 o                         
   9   2   7       1391.72       1281.25       149.44 o                         
  10   2   7        101.65        101.36        13.53 o                         
  11   2   7        794.11        702.88        34.08 o                         
  12   2   7        112.76        100.01         6.01 o                         
 -14   3   7        225.68        220.17         6.12 o                         
 -13   3   7        611.22        647.06        16.90 o                         
 -12   3   7         53.93         59.22         2.14 o                         
 -11   3   7        504.35        517.52        16.31 o                         
 -10   3   7        287.22        294.13         4.47 o                         
  -9   3   7       1793.98       1724.79         7.94 o                         
  -8   3   7         26.27         22.54         1.73 o                         
  -7   3   7        742.75        736.10         4.51 o                         
  -6   3   7        700.31        695.62         7.91 o                         
  -5   3   7       1289.99       1310.85         7.83 o                         
  -4   3   7        638.91        624.88        15.69 o                         
  -3   3   7       2550.48       2625.33         4.46 o                         
  -2   3   7        961.68        975.86        18.84 o                         
  -1   3   7       1002.86       1053.16         5.99 o                         
   0   3   7        766.16        711.45         4.95 o                         
   1   3   7        979.50        935.46        83.49 o                         
   2   3   7       2210.38       1931.43       104.83 o                         
   3   3   7        179.77        199.97         4.06 o                         
   4   3   7       1754.65       1651.82        16.48 o                         
   5   3   7         29.90         21.70         4.20 o                         
   6   3   7       1506.79       1304.55        43.25 o                         
   7   3   7         35.02         44.09         5.54 o                         
   8   3   7       1767.57       1583.90       127.87 o                         
   9   3   7         25.95         28.76         5.41 o                         
  10   3   7        768.77        739.47        56.50 o                         
  11   3   7        367.34        368.65        14.42 o                         
 -13   4   7         29.51         31.92         4.83 o                         
 -12   4   7        688.80        728.73        21.24 o                         
 -11   4   7         32.63         50.27        13.57 o                         
 -10   4   7       1317.10       1344.22        85.25 o                         
  -9   4   7         23.21         44.70         4.87 o                         
  -8   4   7        530.61        540.02         5.67 o                         
  -7   4   7        240.53        251.59         4.30 o                         
  -6   4   7       4094.22       4251.97        28.55 o                         
  -5   4   7        112.19        111.16         3.35 o                         
  -4   4   7       1566.20       1555.26        22.68 o                         
  -3   4   7        994.94       1040.99        30.97 o                         
  -2   4   7       7071.39       7729.88       210.50 o                         
  -1   4   7        308.47        272.62         3.61 o                         
   0   4   7        304.16        331.73         9.17 o                         
   1   4   7       2022.09       1903.74       125.09 o                         
   2   4   7         16.92         18.89        11.59 o                         
   3   4   7        612.64        558.84         8.99 o                         
   4   4   7        960.28        865.05        10.32 o                         
   5   4   7        252.87        264.65         4.78 o                         
   6   4   7          2.56          6.20         5.94 o                         
   7   4   7        989.45        869.28        34.83 o                         
   8   4   7        188.41        186.07        15.14 o                         
   9   4   7        955.84        825.51        91.87 o                         
  10   4   7        441.26        461.25        80.22 o                         
  11   4   7        413.85        420.75        45.92 o                         
 -12   5   7         37.09         31.75         6.20 o                         
 -11   5   7       1493.09       1492.01        10.94 o                         
 -10   5   7          2.76          5.26         5.48 o                         
  -9   5   7       1292.47       1353.42         7.28 o                         
  -8   5   7          0.26          7.72         4.19 o                         
  -7   5   7       1777.43       1795.28         6.85 o                         
  -6   5   7          1.28          5.70        11.67 o                         
  -5   5   7       3381.28       3251.28        38.16 o                         
  -4   5   7         65.42         67.32         3.96 o                         
  -3   5   7       1699.25       1740.19        11.18 o                         
  -2   5   7        215.49        228.48         3.94 o                         
  -1   5   7        758.35        715.84         4.37 o                         
   0   5   7        827.37        831.15         4.97 o                         
   1   5   7       1052.83       1074.97        16.44 o                         
   2   5   7         54.45         64.07         3.89 o                         
   3   5   7        303.62        282.04         7.11 o                         
   4   5   7        472.31        426.75         4.80 o                         
   5   5   7        186.41        170.67        13.06 o                         
   6   5   7        375.47        342.35        29.39 o                         
   7   5   7         11.84         11.63         6.36 o                         
   8   5   7        305.62        310.60         6.27 o                         
   9   5   7        184.14        174.89        23.75 o                         
  10   5   7         18.77         38.00         9.19 o                         
 -11   6   7         93.65         78.03         4.81 o                         
 -10   6   7       1321.53       1367.32        36.97 o                         
  -9   6   7         86.97         86.07         5.71 o                         
  -8   6   7       1796.44       1796.61        21.40 o                         
  -7   6   7        234.88        239.92         5.94 o                         
  -6   6   7       1416.73       1459.24        26.23 o                         
  -5   6   7         79.74        104.91         7.79 o                         
  -4   6   7        954.93        982.66         6.07 o                         
  -3   6   7         62.22         61.85         2.87 o                         
  -2   6   7       1210.47       1148.88         4.34 o                         
  -1   6   7          0.30         -4.54         4.54 o                         
   0   6   7       2598.67       2482.90        18.26 o                         
   1   6   7        158.71        148.51         9.37 o                         
   2   6   7        191.44        199.64         5.17 o                         
   3   6   7        122.36         93.31         7.01 o                         
   4   6   7        264.81        242.98        10.24 o                         
   5   6   7          6.59          2.13         5.06 o                         
   6   6   7         14.66         15.36         3.93 o                         
   7   6   7        150.75        163.89        12.32 o                         
   8   6   7         93.07        108.04        11.13 o                         
  -9   7   7        560.58        591.39        11.81 o                         
  -8   7   7          2.15         13.90         4.96 o                         
  -7   7   7       1205.93       1246.72        40.77 o                         
  -6   7   7          0.64         -5.28         5.28 o                         
  -5   7   7        833.15        840.50         5.98 o                         
  -4   7   7         25.37         40.89        11.65 o                         
  -3   7   7       2674.18       2629.20        17.12 o                         
  -2   7   7          1.77          3.38         6.67 o                         
  -1   7   7       1042.74       1044.97         5.82 o                         
   0   7   7         54.37         53.29        11.39 o                         
   1   7   7        342.36        299.13         4.97 o                         
   2   7   7          5.87          6.24         4.78 o                         
   3   7   7        526.69        505.67         6.15 o                         
   4   7   7         57.83         69.10         4.81 o                         
   5   7   7         58.10         41.44         5.04 o                         
   6   7   7         90.92         96.85        13.35 o                         
  -6   8   7        883.68        896.53        12.46 o                         
  -5   8   7        178.91        196.25        23.85 o                         
  -4   8   7       1260.31       1218.58        62.39 o                         
  -3   8   7         23.52         26.32         3.21 o                         
  -2   8   7        465.84        451.08        15.53 o                         
  -1   8   7         19.48         23.93         2.95 o                         
   0   8   7        229.47        236.97         4.07 o                         
   1   8   7          9.05          5.57         7.25 o                         
   2   8   7         32.32         33.95         3.65 o                         
   3   8   7        318.54        303.11         5.32 o                         
 -14   0   8        404.16        437.37         9.83 o                         
 -12   0   8        223.72        240.94         4.79 o                         
 -10   0   8       1622.08       1559.56        29.48 o                         
  -8   0   8       2889.25       2790.50        30.97 o                         
  -6   0   8       8705.61       9339.41        92.66 o                         
  -4   0   8       3447.67       3250.87        46.06 o                         
  -2   0   8       2876.58       2959.75         8.60 o                         
   0   0   8       8385.46       7950.29        14.21 o                         
   2   0   8        439.96        399.56         4.68 o                         
   4   0   8       6541.17       6375.19        18.01 o                         
   6   0   8        376.37        422.25         8.36 o                         
   8   0   8         53.86         68.69         9.37 o                         
  10   0   8         29.59         16.72         8.92 o                         
  12   0   8        454.56        445.87        10.22 o                         
 -15   1   8          5.16          4.83         3.42 o                         
 -14   1   8        415.98        449.21         7.38 o                         
 -13   1   8        569.07        600.78        13.14 o                         
 -12   1   8         10.68          9.96         4.85 o                         
 -11   1   8       1078.19       1093.14        12.22 o                         
 -10   1   8         77.75         73.30         4.10 o                         
  -9   1   8       1147.57       1159.71         8.99 o                         
  -8   1   8        299.49        261.15         3.71 o                         
  -7   1   8       7289.47       7292.93        94.13 o                         
  -6   1   8         33.91         34.21         2.60 o                         
  -5   1   8       3258.75       3134.13        58.31 o                         
  -4   1   8          1.62         -3.34         3.34 o                         
  -3   1   8       6077.17       6197.99        60.27 o                         
  -2   1   8        360.43        381.09         3.29 o                         
  -1   1   8       4468.76       4416.19         7.32 o                         
   0   1   8        948.24        969.37        13.53 o                         
   1   1   8       4742.59       4401.29        13.25 o                         
   2   1   8        290.82        292.47        14.13 o                         
   3   1   8       2678.46       2460.02        99.00 o                         
   4   1   8         11.13          9.01         8.60 o                         
   5   1   8         18.17         21.25        14.26 o                         
   6   1   8          2.82         22.21        24.19 o                         
   7   1   8        746.18        773.05        65.32 o                         
   8   1   8        279.74        273.88        16.07 o                         
   9   1   8         11.15         18.71         9.79 o                         
  10   1   8         30.00         32.23         4.70 o                         
  11   1   8        154.97        179.38        37.90 o                         
  12   1   8        183.47        188.31        21.97 o                         
 -14   2   8        429.14        416.19         5.87 o                         
 -13   2   8        332.57        322.32         5.47 o                         
 -12   2   8        327.25        308.39         3.82 o                         
 -11   2   8        157.47        148.59         3.05 o                         
 -10   2   8       1714.43       1734.19         9.07 o                         
  -9   2   8        111.02        101.90         2.93 o                         
  -8   2   8       2535.28       2546.84        15.83 o                         
  -7   2   8        319.47        305.05        11.81 o                         
  -6   2   8       1818.92       1758.60         4.46 o                         
  -5   2   8          2.68          1.30         2.42 o                         
  -4   2   8       3570.86       3484.80        14.54 o                         
  -3   2   8          7.36         16.83         3.73 o                         
  -2   2   8       5917.49       5852.80        52.82 o                         
  -1   2   8        143.40        137.55         5.39 o                         
   0   2   8       3969.15       3735.76       141.44 o                         
   1   2   8        494.78        465.34         4.25 o                         
   2   2   8       2873.93       2796.73        89.79 o                         
   3   2   8        214.47        209.08        16.96 o                         
   4   2   8        547.61        510.87         4.81 o                         
   5   2   8       1450.18       1413.23        40.38 o                         
   6   2   8         58.95         78.06         5.23 o                         
   7   2   8        823.43        965.59        14.13 o                         
   8   2   8         15.33         19.68         5.32 o                         
   9   2   8        356.40        343.33        42.10 o                         
  10   2   8        201.80        191.24        26.63 o                         
  11   2   8        520.88        474.57        67.42 o                         
 -14   3   8        292.75        302.31         4.85 o                         
 -13   3   8        423.76        447.55         6.02 o                         
 -12   3   8        648.96        621.02        34.35 o                         
 -11   3   8        752.42        779.96         6.11 o                         
 -10   3   8        254.12        223.94         2.75 o                         
  -9   3   8        588.77        513.09         8.04 o                         
  -8   3   8        123.76        140.06         4.74 o                         
  -7   3   8       1349.12       1285.07        13.50 o                         
  -6   3   8        130.29        127.82         6.16 o                         
  -5   3   8       2653.81       2647.77         5.05 o                         
  -4   3   8        494.18        514.97         8.44 o                         
  -3   3   8       1530.09       1509.13        17.17 o                         
  -2   3   8        508.61        537.16         4.94 o                         
  -1   3   8       2770.46       2713.40         6.24 o                         
   0   3   8        864.63        921.34         5.66 o                         
   1   3   8       1046.39       1008.98        29.92 o                         
   2   3   8         78.88         91.95        21.54 o                         
   3   3   8       1768.69       1630.73        67.30 o                         
   4   3   8       2690.60       2305.85        61.44 o                         
   5   3   8        412.77        392.34        13.83 o                         
   6   3   8       1504.56       1383.63        94.60 o                         
   7   3   8        234.56        238.48         5.91 o                         
   8   3   8       1174.57       1314.31        63.72 o                         
   9   3   8         55.42         66.89         7.43 o                         
  10   3   8        472.00        590.85        34.41 o                         
  11   3   8        243.57        282.27         6.55 o                         
 -13   4   8        536.63        515.30         6.58 o                         
 -12   4   8         28.74         30.37         4.67 o                         
 -11   4   8        471.92        487.49        12.50 o                         
 -10   4   8        188.83        210.25        19.44 o                         
  -9   4   8        507.24        497.33         5.71 o                         
  -8   4   8       1041.55       1065.59         5.81 o                         
  -7   4   8        316.43        303.51         2.34 o                         
  -6   4   8       1446.41       1531.01         6.64 o                         
  -5   4   8         18.46         23.30         3.32 o                         
  -4   4   8       1016.90       1072.32        10.38 o                         
  -3   4   8        747.61        753.74         4.16 o                         
  -2   4   8       1140.69       1134.23        11.09 o                         
  -1   4   8        415.04        409.03         4.08 o                         
   0   4   8        878.66        854.37        17.14 o                         
   1   4   8       1590.71       1530.17        31.98 o                         
   2   4   8        253.43        288.83         5.27 o                         
   3   4   8        837.61        820.16        32.35 o                         
   4   4   8        374.32        320.19        66.91 o                         
   5   4   8       1766.73       1511.91        75.94 o                         
   6   4   8        627.78        605.08        26.90 o                         
   7   4   8       1109.34       1034.67        53.87 o                         
   8   4   8          5.66          5.16         7.45 o                         
   9   4   8       1112.30       1142.14       109.62 o                         
  10   4   8          2.66         25.30        16.29 o                         
 -12   5   8        411.93        403.59         6.50 o                         
 -11   5   8        111.64        117.56         5.91 o                         
 -10   5   8         10.45         19.44        19.42 o                         
  -9   5   8        188.90        183.19         6.87 o                         
  -8   5   8        650.28        692.97        25.60 o                         
  -7   5   8        281.65        286.93         4.28 o                         
  -6   5   8          4.71          8.60         4.87 o                         
  -5   5   8        336.78        343.96         3.45 o                         
  -4   5   8         26.28         23.65         2.93 o                         
  -3   5   8        466.42        480.04         2.94 o                         
  -2   5   8        406.42        408.82         4.20 o                         
  -1   5   8        117.15        124.44         3.75 o                         
   0   5   8       1499.58       1492.42        23.36 o                         
   1   5   8        731.78        712.91         6.00 o                         
   2   5   8        361.56        358.77         4.94 o                         
   3   5   8         51.20         79.63        34.69 o                         
   4   5   8       1285.15       1250.34        28.11 o                         
   5   5   8         65.04         48.92         4.68 o                         
   6   5   8       1899.77       1799.21        38.95 o                         
   7   5   8         16.43         16.27         8.50 o                         
   8   5   8       1459.55       1389.00       114.22 o                         
   9   5   8         10.18         30.08         6.74 o                         
 -10   6   8        113.99        106.07         4.64 o                         
  -9   6   8          9.08         24.18         7.77 o                         
  -8   6   8         18.16         11.33         5.53 o                         
  -7   6   8        232.93        247.73         5.65 o                         
  -6   6   8        201.70        194.01         6.10 o                         
  -5   6   8          7.11          4.32         4.33 o                         
  -4   6   8        210.37        216.14         1.85 o                         
  -3   6   8          5.82          5.52         6.44 o                         
  -2   6   8         10.84         17.03         3.11 o                         
  -1   6   8        246.90        258.75         3.93 o                         
   0   6   8          2.90         -0.80         3.52 o                         
   1   6   8        976.68        982.61         6.82 o                         
   2   6   8        125.67        108.89         8.90 o                         
   3   6   8       1206.77       1254.81        18.66 o                         
   4   6   8        185.73        195.04         6.44 o                         
   5   6   8       1342.75       1323.15        28.43 o                         
   6   6   8          3.35          1.78         4.17 o                         
   7   6   8       1129.60       1133.18        24.11 o                         
  -8   7   8         34.73         47.43         4.95 o                         
  -7   7   8        259.82        276.16        10.72 o                         
  -6   7   8          0.76         -7.98         9.79 o                         
  -5   7   8         13.23         18.61        15.99 o                         
  -4   7   8         12.99         14.67        12.03 o                         
  -3   7   8          0.63         -1.45         1.85 o                         
  -2   7   8        197.41        172.26         3.24 o                         
  -1   7   8          4.22         20.08         4.61 o                         
   0   7   8        635.19        630.19         5.61 o                         
   1   7   8        114.92        129.41         8.30 o                         
   2   7   8        523.86        517.37        31.05 o                         
   3   7   8        101.99        107.56        12.60 o                         
   4   7   8       1178.21       1173.83        26.94 o                         
   5   7   8         77.52         86.36         6.23 o                         
  -4   8   8         70.96         72.08         8.86 o                         
  -3   8   8        257.76        247.47         4.99 o                         
  -2   8   8        113.03         91.54         4.46 o                         
  -1   8   8         35.93         28.66         3.04 o                         
   0   8   8        132.10        107.95         4.02 o                         
   1   8   8         76.11         68.99        14.36 o                         
   2   8   8         54.90         58.70         8.86 o                         
 -13   0   9       1307.17       1306.86         6.17 o                         
 -11   0   9        730.38        736.91        34.16 o                         
  -9   0   9       3410.21       3442.35        20.55 o                         
  -7   0   9        296.21        277.08        14.11 o                         
  -5   0   9        693.65        627.86        48.90 o                         
  -3   0   9       1242.36       1278.04         7.23 o                         
  -1   0   9         99.01         81.49         5.53 o                         
   1   0   9        778.75        744.66         7.83 o                         
   3   0   9       3005.17       2813.71        42.28 o                         
   5   0   9        300.55        330.01         7.71 o                         
   7   0   9       3970.02       4344.21        18.94 o                         
   9   0   9       2185.46       2281.32        15.10 o                         
  11   0   9        855.40        896.38        11.87 o                         
 -14   1   9        615.23        630.70        13.61 o                         
 -13   1   9         53.16         55.43         8.48 o                         
 -12   1   9       1560.06       1592.34        21.92 o                         
 -11   1   9         17.91         21.86         3.26 o                         
 -10   1   9       1465.86       1434.53        16.87 o                         
  -9   1   9        319.61        306.37         3.45 o                         
  -8   1   9       1609.12       1579.72        12.96 o                         
  -7   1   9       1231.44       1169.66         3.58 o                         
  -6   1   9        194.63        166.15         2.91 o                         
  -5   1   9       1660.82       1686.21        10.01 o                         
  -4   1   9        133.37        150.53         3.03 o                         
  -3   1   9         45.10         43.45         4.28 o                         
  -2   1   9        282.18        299.68         7.35 o                         
  -1   1   9         43.15         43.92         3.91 o                         
   0   1   9        936.50        948.75         9.26 o                         
   1   1   9          4.31          7.44         3.91 o                         
   2   1   9        106.79        113.39        20.86 o                         
   3   1   9         31.70         49.38         6.05 o                         
   4   1   9       2778.35       2868.34        35.27 o                         
   5   1   9        520.82        536.97         5.66 o                         
   6   1   9       1356.44       1517.66        37.96 o                         
   7   1   9         27.17         34.64         6.28 o                         
   8   1   9        797.01        823.41       100.01 o                         
   9   1   9        264.54        283.10        54.76 o                         
  10   1   9       2571.09       2554.76       174.33 o                         
  11   1   9          2.54         -9.05         9.05 o                         
 -14   2   9          6.38         -3.79         3.79 o                         
 -13   2   9        396.79        416.32         3.72 o                         
 -12   2   9        113.90        112.52         5.02 o                         
 -11   2   9        785.01        770.59        16.03 o                         
 -10   2   9         74.92         69.52         3.13 o                         
  -9   2   9       1357.79       1264.99        13.67 o                         
  -8   2   9        462.82        437.44         6.76 o                         
  -7   2   9        765.16        804.92        10.72 o                         
  -6   2   9         20.82         22.47         3.02 o                         
  -5   2   9        513.38        514.48         6.20 o                         
  -4   2   9       1646.36       1641.91        13.79 o                         
  -3   2   9        206.98        193.54         3.24 o                         
  -2   2   9       2230.80       2168.68        53.20 o                         
  -1   2   9        217.48        214.94         8.40 o                         
   0   2   9        493.72        436.53         4.18 o                         
   1   2   9        142.96        111.81        21.16 o                         
   2   2   9       1057.95        999.04        73.11 o                         
   3   2   9       2109.95       2063.48       110.12 o                         
   4   2   9        827.47        851.19        25.58 o                         
   5   2   9        966.57        959.67         8.02 o                         
   6   2   9        314.77        337.79         7.51 o                         
   7   2   9        655.23        817.42        22.19 o                         
   8   2   9          3.78         -5.95         5.95 o                         
   9   2   9       1603.17       2042.29        95.81 o                         
  10   2   9         53.27         57.27         5.33 o                         
  11   2   9       1108.79       1242.51        70.87 o                         
 -13   3   9          1.59         16.29         3.49 o                         
 -12   3   9        728.23        715.17         8.36 o                         
 -11   3   9        921.48        859.19         5.94 o                         
 -10   3   9        370.90        346.32         3.22 o                         
  -9   3   9        532.45        534.40         3.45 o                         
  -8   3   9       1012.78        979.92         3.59 o                         
  -7   3   9        568.50        578.98         9.11 o                         
  -6   3   9        106.58        114.80         3.29 o                         
  -5   3   9        404.42        405.79         3.91 o                         
  -4   3   9       1370.24       1339.26         7.87 o                         
  -3   3   9       2023.61       2102.28        24.84 o                         
  -2   3   9         38.39         42.96         2.84 o                         
  -1   3   9       3365.27       3288.81        26.50 o                         
   0   3   9        295.57        269.94        30.69 o                         
   1   3   9        956.93        924.54        23.06 o                         
   2   3   9         80.64         67.66         4.34 o                         
   3   3   9       2622.57       2364.11        46.86 o                         
   4   3   9        632.97        544.85        15.97 o                         
   5   3   9        132.18        158.13         5.55 o                         
   6   3   9       1047.94        959.65        80.64 o                         
   7   3   9        224.76        241.14         5.70 o                         
   8   3   9       1249.62       1525.21        91.00 o                         
   9   3   9         39.00         44.79         6.56 o                         
  10   3   9        776.10       1019.80        27.97 o                         
 -12   4   9        139.45        157.33        20.51 o                         
 -11   4   9        351.83        363.80         5.30 o                         
 -10   4   9        281.14        294.24         5.75 o                         
  -9   4   9        378.09        372.67         5.06 o                         
  -8   4   9       1205.83       1274.75         6.28 o                         
  -7   4   9        241.46        244.71         8.04 o                         
  -6   4   9       1288.55       1310.16        12.05 o                         
  -5   4   9          9.85         25.77         6.76 o                         
  -4   4   9       3512.34       3553.09        25.33 o                         
  -3   4   9         99.02         93.42         3.59 o                         
  -2   4   9       1572.66       1593.53        17.44 o                         
  -1   4   9          0.07         14.42         6.46 o                         
   0   4   9        929.47        854.06        10.34 o                         
   1   4   9        502.26        477.31        13.37 o                         
   2   4   9       2261.69       2122.96        49.87 o                         
   3   4   9         24.82         10.95         5.25 o                         
   4   4   9        981.49        896.54        44.48 o                         
   5   4   9         90.27         72.35         4.84 o                         
   6   4   9        600.61        510.80        13.57 o                         
   7   4   9        596.05        549.22        38.83 o                         
   8   4   9         51.26         64.77         6.31 o                         
   9   4   9        345.66        431.22        11.19 o                         
 -11   5   9        207.92        220.50        25.36 o                         
 -10   5   9        160.31        168.05        24.11 o                         
  -9   5   9         12.27         19.83         5.34 o                         
  -8   5   9          5.72         22.24        11.27 o                         
  -7   5   9       1773.39       1748.43        15.77 o                         
  -6   5   9        265.72        260.02         1.44 o                         
  -5   5   9       2572.75       2548.56        17.18 o                         
  -4   5   9         95.62         89.02         2.52 o                         
  -3   5   9       1937.12       1900.99        11.98 o                         
  -2   5   9         40.95         49.17         2.97 o                         
  -1   5   9       2909.96       2741.64       101.36 o                         
   0   5   9         31.92         19.95         4.62 o                         
   1   5   9        890.42        930.28        77.72 o                         
   2   5   9         85.06         85.77        19.79 o                         
   3   5   9       2233.06       2171.04        44.08 o                         
   4   5   9        129.52        120.44        11.77 o                         
   5   5   9        978.98        885.86        55.26 o                         
   6   5   9        138.03        160.64         6.70 o                         
   7   5   9        475.90        463.42        36.16 o                         
   8   5   9          6.19         10.61         5.62 o                         
 -10   6   9        434.44        454.84         6.00 o                         
  -9   6   9         78.42         96.00        12.32 o                         
  -8   6   9        820.08        808.78        24.67 o                         
  -7   6   9        101.15        109.38        15.81 o                         
  -6   6   9        348.21        326.04        12.66 o                         
  -5   6   9        152.53        139.89         1.44 o                         
  -4   6   9       1907.68       1851.59         4.63 o                         
  -3   6   9          1.25          4.80         5.09 o                         
  -2   6   9       3245.71       3192.10        70.79 o                         
  -1   6   9          9.50          9.77         4.12 o                         
   0   6   9       1248.46       1235.20         6.27 o                         
   1   6   9        109.09        122.32        17.71 o                         
   2   6   9       1326.85       1268.71        27.40 o                         
   3   6   9         10.05         18.83        20.11 o                         
   4   6   9       1399.48       1392.34       103.70 o                         
   5   6   9         46.31         46.93         6.01 o                         
   6   6   9        581.86        603.17        25.93 o                         
   7   6   9         53.74         53.04         6.59 o                         
  -7   7   9        863.76        837.61         8.06 o                         
  -6   7   9         34.16         27.52         5.51 o                         
  -5   7   9        866.46        866.04         6.97 o                         
  -4   7   9          9.20          8.68         3.72 o                         
  -3   7   9        972.42        918.23         3.15 o                         
  -2   7   9        141.74        117.60         6.26 o                         
  -1   7   9        953.86        896.87        17.36 o                         
   0   7   9          0.40          7.35         4.20 o                         
   1   7   9       1855.26       1755.29         8.82 o                         
   2   7   9         57.77         64.45         8.24 o                         
   3   7   9        637.34        603.23         6.31 o                         
   4   7   9        397.76        418.09         8.99 o                         
 -14   0  10         14.03         17.26         4.34 o                         
 -12   0  10         17.31         10.48         4.54 o                         
 -10   0  10          3.28         -3.40         3.80 o                         
  -8   0  10       1906.73       1850.92        35.46 o                         
  -6   0  10        665.28        656.74         4.54 o                         
  -4   0  10       2997.67       2868.41         9.01 o                         
  -2   0  10      10032.70      10019.07        17.16 o                         
   0   0  10       3717.32       3582.78        11.27 o                         
   2   0  10       3253.68       3215.97       130.46 o                         
   4   0  10       1668.01       1803.44        50.14 o                         
   6   0  10       2568.23       3015.52        16.36 o                         
   8   0  10       1878.86       2224.82        14.30 o                         
  10   0  10         93.34         79.19        11.23 o                         
 -14   1  10        166.72        161.38         3.06 o                         
 -13   1  10          2.28         10.09         3.58 o                         
 -12   1  10          6.07          2.42         3.42 o                         
 -11   1  10         43.20         54.70         7.49 o                         
 -10   1  10        115.22        102.85         2.46 o                         
  -9   1  10        423.90        421.08         3.44 o                         
  -8   1  10        503.27        519.41         4.30 o                         
  -7   1  10       1460.62       1447.97        26.39 o                         
  -6   1  10        100.21        106.71         4.97 o                         
  -5   1  10       1694.67       1706.14         6.69 o                         
  -4   1  10        313.85        312.52        11.00 o                         
  -3   1  10       2063.69       2069.68        38.51 o                         
  -2   1  10          1.55          1.00         3.44 o                         
  -1   1  10       4811.91       4580.08         9.99 o                         
   0   1  10          2.55         11.12         5.25 o                         
   1   1  10       4884.01       4593.07        32.16 o                         
   2   1  10        668.11        674.77         6.88 o                         
   3   1  10       2230.41       2319.83        90.05 o                         
   4   1  10        137.20        159.74        10.48 o                         
   5   1  10       2804.36       3046.57        66.49 o                         
   6   1  10        159.29        216.00        17.10 o                         
   7   1  10       1581.52       2070.34        27.06 o                         
   8   1  10         32.25         42.99        10.76 o                         
   9   1  10        901.11        934.09        79.37 o                         
  10   1  10         62.63         57.32         8.66 o                         
 -13   2  10        349.86        367.07         5.79 o                         
 -12   2  10         81.44         82.79         4.24 o                         
 -11   2  10         63.31         83.88         4.06 o                         
 -10   2  10        145.55        127.45         3.16 o                         
  -9   2  10       1081.54       1011.74         7.52 o                         
  -8   2  10       1051.67       1041.41         4.80 o                         
  -7   2  10        167.75        167.98         3.12 o                         
  -6   2  10        850.07        819.24         6.23 o                         
  -5   2  10        597.67        610.71         3.56 o                         
  -4   2  10       1715.21       1781.01        10.35 o                         
  -3   2  10        417.84        384.75         4.29 o                         
  -2   2  10       1933.56       1853.75        38.14 o                         
  -1   2  10         10.92          6.18         3.73 o                         
   0   2  10       1486.26       1424.95         7.79 o                         
   1   2  10         32.91         10.83         5.37 o                         
   2   2  10       7865.52       7620.57       302.19 o                         
   3   2  10        401.86        407.42        57.36 o                         
   4   2  10       1950.89       2215.76       122.00 o                         
   5   2  10         61.39         77.12         5.15 o                         
   6   2  10        530.02        597.12         8.68 o                         
   7   2  10        408.88        452.58         9.10 o                         
   8   2  10       1229.36       1501.55        60.90 o                         
   9   2  10        210.81        251.80         9.35 o                         
  10   2  10        237.70        297.46        19.99 o                         
 -13   3  10         14.61         10.66        10.62 o                         
 -12   3  10        776.54        752.30         4.10 o                         
 -11   3  10         70.28         60.58         4.62 o                         
 -10   3  10        516.49        543.94         6.04 o                         
  -9   3  10        384.60        371.94         4.30 o                         
  -8   3  10         23.08         17.09         4.14 o                         
  -7   3  10        415.95        426.75         3.14 o                         
  -6   3  10       1575.81       1485.49         6.34 o                         
  -5   3  10       1431.27       1455.33        13.97 o                         
  -4   3  10       1227.12       1229.00         9.14 o                         
  -3   3  10        969.63        973.09         8.14 o                         
  -2   3  10          6.15         -1.44         4.64 o                         
  -1   3  10       3506.57       3331.26        32.03 o                         
   0   3  10         75.64         73.68         7.25 o                         
   1   3  10       1872.98       1872.28        18.03 o                         
   2   3  10         96.94         53.58         4.85 o                         
   3   3  10       1032.28       1052.71        15.91 o                         
   4   3  10        136.98        132.89         5.25 o                         
   5   3  10       1189.72       1155.41        15.33 o                         
   6   3  10        441.71        407.61        26.43 o                         
   7   3  10        937.59        916.65        51.43 o                         
   8   3  10        288.83        413.82        12.38 o                         
   9   3  10        102.05        104.13        16.54 o                         
 -12   4  10          7.04         18.57         5.84 o                         
 -11   4  10         94.58         97.34         5.89 o                         
 -10   4  10         26.37         32.10         5.28 o                         
  -9   4  10       1116.20       1062.02        22.48 o                         
  -8   4  10        154.72        140.99         2.15 o                         
  -7   4  10       1293.89       1286.84         6.40 o                         
  -6   4  10        154.59        148.50         2.82 o                         
  -5   4  10        348.81        364.97        12.92 o                         
  -4   4  10        812.31        834.07        30.33 o                         
  -3   4  10        325.67        332.58         3.61 o                         
  -2   4  10       1377.59       1230.44        11.51 o                         
  -1   4  10         60.54         65.43         4.81 o                         
   0   4  10        642.51        620.98        43.29 o                         
   1   4  10        362.84        294.78         5.81 o                         
   2   4  10        189.39        178.67         4.82 o                         
   3   4  10         49.41         42.17         4.95 o                         
   4   4  10        760.87        685.69        30.49 o                         
   5   4  10        420.96        355.38        16.64 o                         
   6   4  10        984.08        855.76        57.10 o                         
   7   4  10        155.58        199.80         6.08 o                         
   8   4  10        232.86        202.39        18.09 o                         
 -11   5  10        313.23        302.33        19.28 o                         
 -10   5  10        978.96        970.83        11.35 o                         
  -9   5  10        106.33        130.41         5.02 o                         
  -8   5  10       1528.11       1511.10        13.06 o                         
  -7   5  10        148.78        131.27         3.20 o                         
  -6   5  10       1008.84        996.47         9.27 o                         
  -5   5  10         83.70         88.16         2.79 o                         
  -4   5  10        404.06        395.81         3.24 o                         
  -3   5  10        126.07        130.98         4.28 o                         
  -2   5  10         36.91         41.87         4.19 o                         
  -1   5  10        123.79        121.84         4.59 o                         
   0   5  10         52.43         69.52         6.56 o                         
   1   5  10        194.33        177.51        10.94 o                         
   2   5  10          0.51         -5.88        13.55 o                         
   3   5  10        492.58        434.88        47.98 o                         
   4   5  10        257.96        254.22         5.41 o                         
   5   5  10        166.14        167.92         8.46 o                         
   6   5  10        949.48        835.85        19.97 o                         
   7   5  10         36.93         43.78        10.16 o                         
  -9   6  10       1242.42       1276.19        44.93 o                         
  -8   6  10         27.17         32.25        15.14 o                         
  -7   6  10        227.63        239.18        16.38 o                         
  -6   6  10          2.22          0.81         4.79 o                         
  -5   6  10        737.73        728.57         3.79 o                         
  -4   6  10        199.49        182.23         6.06 o                         
  -3   6  10        485.29        443.26         4.27 o                         
  -2   6  10         81.02         80.40         3.35 o                         
  -1   6  10        170.04        170.70         4.85 o                         
   0   6  10        160.12        173.21         5.33 o                         
   1   6  10          1.36         -8.00         8.00 o                         
   2   6  10        119.07        115.10         5.78 o                         
   3   6  10        223.80        223.43         6.47 o                         
   4   6  10         26.31         22.77         5.97 o                         
   5   6  10         86.90         94.66         6.28 o                         
  -6   7  10        781.05        751.37         7.20 o                         
  -5   7  10          2.42          5.48         8.20 o                         
  -4   7  10        283.34        278.04         5.79 o                         
  -3   7  10         26.15         22.42         3.23 o                         
  -2   7  10        140.60        131.55         5.53 o                         
  -1   7  10         41.97         40.57         4.15 o                         
   0   7  10          0.49          6.29         4.43 o                         
   1   7  10        151.54        162.50        14.32 o                         
   2   7  10        139.02        162.43         6.93 o                         
 -13   0  11        449.05        495.05         9.23 o                         
 -11   0  11       1157.27       1164.82        16.62 o                         
  -9   0  11       4743.74       4633.34       102.31 o                         
  -7   0  11       3072.75       2796.94        65.80 o                         
  -5   0  11       1440.20       1372.50         8.52 o                         
  -3   0  11       2402.26       2423.95        10.42 o                         
  -1   0  11        170.06        149.09         6.87 o                         
   1   0  11         24.17         31.58         5.53 o                         
   3   0  11        819.67        814.50        23.38 o                         
   5   0  11          4.98         50.27         6.16 o                         
   7   0  11        170.45        205.35        12.36 o                         
   9   0  11        755.05        892.87        13.81 o                         
 -13   1  11         91.15         99.37         3.03 o                         
 -12   1  11        711.69        717.20         8.99 o                         
 -11   1  11         82.17         91.19        10.16 o                         
 -10   1  11       2503.51       2423.37        38.49 o                         
  -9   1  11          6.26          7.61         3.94 o                         
  -8   1  11        912.46        882.64         9.68 o                         
  -7   1  11         99.10         97.20         3.43 o                         
  -6   1  11       2338.49       2367.83        39.78 o                         
  -5   1  11        117.72        116.48         4.19 o                         
  -4   1  11       2910.87       2873.16        39.88 o                         
  -3   1  11        429.59        450.64        10.34 o                         
  -2   1  11        937.48        935.38        12.34 o                         
  -1   1  11          9.74         22.21        27.16 o                         
   0   1  11       1606.79       1513.09        31.82 o                         
   1   1  11        457.52        424.63        13.67 o                         
   2   1  11         25.04         22.58         5.59 o                         
   3   1  11         67.71        102.49         8.42 o                         
   4   1  11          6.86         29.12         5.46 o                         
   5   1  11        382.90        449.53         8.36 o                         
   6   1  11          2.54         14.32         8.60 o                         
   7   1  11        101.64        131.04        17.00 o                         
   8   1  11        784.46       1034.29        10.28 o                         
   9   1  11         42.49         50.47         6.14 o                         
 -13   2  11        728.44        683.73        10.08 o                         
 -12   2  11         30.73         29.82         3.90 o                         
 -11   2  11       1203.44       1187.43        30.79 o                         
 -10   2  11         33.62         33.16         4.15 o                         
  -9   2  11       1026.96       1020.55        10.76 o                         
  -8   2  11         26.20         23.51         4.73 o                         
  -7   2  11        671.90        683.57         4.36 o                         
  -6   2  11        458.47        466.06         7.79 o                         
  -5   2  11       1373.44       1359.12         8.24 o                         
  -4   2  11        343.96        325.78         7.47 o                         
  -3   2  11       2936.58       2911.73        41.09 o                         
  -2   2  11        509.45        516.90         6.04 o                         
  -1   2  11       1410.61       1367.18         5.90 o                         
   0   2  11        461.47        448.57         5.36 o                         
   1   2  11        385.40        375.64         6.34 o                         
   2   2  11        800.67        822.65        55.69 o                         
   3   2  11        155.96        153.86        43.43 o                         
   4   2  11        766.90        754.11        39.17 o                         
   5   2  11          0.44          0.51         7.74 o                         
   6   2  11         36.10         41.01         7.22 o                         
   7   2  11         77.42         74.12         6.83 o                         
   8   2  11        361.47        490.00         9.41 o                         
   9   2  11        551.22        691.39        27.16 o                         
 -12   3  11        744.07        707.76         8.16 o                         
 -11   3  11         35.87         32.95         9.99 o                         
 -10   3  11        913.50        877.42         4.24 o                         
  -9   3  11         32.42         32.20         4.32 o                         
  -8   3  11       1083.08       1049.33        10.62 o                         
  -7   3  11          2.90          0.00         5.13 o                         
  -6   3  11       1510.37       1475.25        30.68 o                         
  -5   3  11        584.14        596.85         4.67 o                         
  -4   3  11        701.63        683.86        23.06 o                         
  -3   3  11       1204.51       1150.24        25.50 o                         
  -2   3  11        330.98        350.97         9.91 o                         
  -1   3  11        295.01        291.05         5.06 o                         
   0   3  11        456.43        480.34         8.44 o                         
   1   3  11       1640.38       1648.26        92.48 o                         
   2   3  11          2.23         10.14         8.12 o                         
   3   3  11       1391.67       1338.29        85.73 o                         
   4   3  11         23.37         20.32         7.69 o                         
   5   3  11        876.14        857.99        10.14 o                         
   6   3  11         50.30         85.65         8.88 o                         
   7   3  11        865.43        838.06        70.89 o                         
   8   3  11          5.53         11.26         6.30 o                         
 -11   4  11         65.51         89.27        17.51 o                         
 -10   4  11         67.28         58.40         1.84 o                         
  -9   4  11        937.23        887.26        25.34 o                         
  -8   4  11         51.83         46.39         2.68 o                         
  -7   4  11        596.69        574.61         5.70 o                         
  -6   4  11         66.38         67.27         5.71 o                         
  -5   4  11        390.40        374.47         4.01 o                         
  -4   4  11       1347.04       1432.89        23.75 o                         
  -3   4  11        601.87        589.93         3.82 o                         
  -2   4  11        769.42        765.62         6.07 o                         
  -1   4  11          4.77          1.87         4.32 o                         
   0   4  11        470.84        432.70         5.70 o                         
   1   4  11        156.29        147.80         5.88 o                         
   2   4  11       2369.06       2220.88       128.78 o                         
   3   4  11        363.43        301.81        18.39 o                         
   4   4  11       1668.50       1553.39        67.46 o                         
   5   4  11          0.75         -9.27         9.27 o                         
   6   4  11       1238.11       1214.34        75.21 o                         
   7   4  11        188.99        195.77         8.63 o                         
 -10   5  11         41.05         49.87        18.64 o                         
  -9   5  11         30.85         35.95         4.98 o                         
  -8   5  11         26.51         19.18        11.15 o                         
  -7   5  11        304.24        280.58         5.01 o                         
  -6   5  11        394.37        403.53         3.98 o                         
  -5   5  11        526.68        546.44         5.41 o                         
  -4   5  11         38.71         32.28         4.04 o                         
  -3   5  11        742.13        725.60        10.32 o                         
  -2   5  11        282.77        282.01        10.64 o                         
  -1   5  11       1416.95       1436.98         8.76 o                         
   0   5  11         83.36         76.49         7.51 o                         
   1   5  11       1360.05       1197.35        47.69 o                         
   2   5  11        134.55        128.78         5.21 o                         
   3   5  11       1181.03       1059.30        82.20 o                         
   4   5  11          0.47          5.63         6.12 o                         
   5   5  11       1032.59        951.51        44.99 o                         
   6   5  11         30.14         15.42         5.49 o                         
  -8   6  11          4.31          1.70        14.03 o                         
  -7   6  11         54.88         50.70         5.06 o                         
  -6   6  11        183.20        167.42         3.26 o                         
  -5   6  11          1.08         11.78         2.01 o                         
  -4   6  11        411.18        404.99        13.59 o                         
  -3   6  11          1.49          3.85         3.66 o                         
  -2   6  11       1154.22       1083.74        12.37 o                         
  -1   6  11        114.10         90.69         3.72 o                         
   0   6  11        850.05        850.85        22.33 o                         
   1   6  11          8.96          0.97         8.97 o                         
   2   6  11       2054.42       1999.26        62.76 o                         
   3   6  11         43.11         63.14        11.13 o                         
   4   6  11       1099.93        967.54        48.64 o                         
  -4   7  11         67.74         37.52         8.04 o                         
  -3   7  11        555.56        510.35         4.25 o                         
  -2   7  11          0.57         -1.72         4.50 o                         
  -1   7  11        434.45        381.38         4.46 o                         
   0   7  11         24.47         33.36         5.94 o                         
 -12   0  12        610.57        553.88         6.18 o                         
 -10   0  12         31.53         35.58         7.09 o                         
  -8   0  12          0.83         14.30         6.54 o                         
  -6   0  12        137.91        124.62         6.34 o                         
  -4   0  12        716.82        690.47         8.08 o                         
  -2   0  12        878.35        942.14         7.75 o                         
   0   0  12        309.95        263.26         8.68 o                         
   2   0  12       2366.70       2391.20       126.50 o                         
   4   0  12       2137.46       2422.75        12.04 o                         
   6   0  12       2351.63       3071.31        97.85 o                         
   8   0  12       1337.41       1759.48       124.46 o                         
 -12   1  12         53.55         48.26         4.14 o                         
 -11   1  12        603.36        585.00        13.53 o                         
 -10   1  12        150.16        142.31         3.98 o                         
  -9   1  12          5.95          4.07         2.63 o                         
  -8   1  12        202.73        192.77         4.62 o                         
  -7   1  12          0.09         12.00         3.41 o                         
  -6   1  12        269.32        264.78         8.72 o                         
  -5   1  12         15.42         17.68         3.96 o                         
  -4   1  12        258.43        270.51        12.26 o                         
  -3   1  12        738.84        746.27         5.39 o                         
  -2   1  12        419.16        403.14        26.05 o                         
  -1   1  12       1579.49       1519.38        34.08 o                         
   0   1  12         13.74          2.82         3.98 o                         
   1   1  12       2316.81       2269.01        23.59 o                         
   2   1  12         34.93         26.74         4.88 o                         
   3   1  12       1329.91       1487.67         9.50 o                         
   4   1  12         16.34         40.85        18.90 o                         
   5   1  12       2284.28       2879.78       100.21 o                         
   6   1  12         53.39         51.61         7.72 o                         
   7   1  12       1905.72       2576.34        42.02 o                         
   8   1  12         29.37         21.28         7.74 o                         
 -12   2  12        233.44        216.57         4.77 o                         
 -11   2  12        104.67        101.07         3.90 o                         
 -10   2  12         11.76         21.91        18.74 o                         
  -9   2  12        465.04        456.84         5.61 o                         
  -8   2  12        130.91        132.64         5.04 o                         
  -7   2  12        265.32        249.25         4.62 o                         
  -6   2  12         18.29         20.99         4.18 o                         
  -5   2  12       1024.42        985.03        16.86 o                         
  -4   2  12        210.93        175.14        10.86 o                         
  -3   2  12         38.09         46.56         5.21 o                         
  -2   2  12        203.58        192.04         5.36 o                         
  -1   2  12        275.47        273.04         8.04 o                         
   0   2  12       3582.30       3542.47        10.70 o                         
   1   2  12        391.46        390.61         7.51 o                         
   2   2  12       1429.76       1580.11        22.90 o                         
   3   2  12        101.96         95.26         6.64 o                         
   4   2  12        655.40        718.11        26.39 o                         
   5   2  12         19.88         54.70         8.41 o                         
   6   2  12       1501.02       1709.02        20.60 o                         
   7   2  12         14.43         17.93         6.59 o                         
   8   2  12       1635.28       2204.52       110.55 o                         
 -11   3  12        183.84        198.24         5.71 o                         
 -10   3  12        185.56        191.99         5.50 o                         
  -9   3  12          9.80         -3.40         3.40 o                         
  -8   3  12        511.81        494.00         9.05 o                         
  -7   3  12          4.32         23.55         5.25 o                         
  -6   3  12       1244.55       1229.12         7.17 o                         
  -5   3  12         58.77         65.73         9.89 o                         
  -4   3  12        648.63        630.14        14.30 o                         
  -3   3  12        778.11        729.02        10.70 o                         
  -2   3  12        240.56        246.19         4.68 o                         
  -1   3  12        206.56        187.58         5.23 o                         
   0   3  12       1874.31       2028.81        57.71 o                         
   1   3  12        251.82        272.69         6.64 o                         
   2   3  12        317.44        324.03        11.91 o                         
   3   3  12        955.24        901.17        55.49 o                         
   4   3  12         43.68         49.46         7.21 o                         
   5   3  12        785.80        737.20        13.06 o                         
   6   3  12          0.25         -1.65         5.84 o                         
   7   3  12       1296.01       1620.87        79.47 o                         
 -10   4  12         69.17         55.49         2.34 o                         
  -9   4  12        695.84        650.56        12.22 o                         
  -8   4  12         26.19         18.44         4.93 o                         
  -7   4  12       1234.19       1250.47         9.05 o                         
  -6   4  12         67.71         82.09         4.74 o                         
  -5   4  12       1014.24       1010.30         7.79 o                         
  -4   4  12         30.94         27.34         6.00 o                         
  -3   4  12       1128.35       1148.88        12.28 o                         
  -2   4  12        300.17        309.86         5.52 o                         
  -1   4  12       1424.35       1345.53        19.00 o                         
   0   4  12         50.20         53.91         6.23 o                         
   1   4  12        373.14        385.96        34.91 o                         
   2   4  12        357.62        320.68        23.06 o                         
   3   4  12        137.07        144.13         5.71 o                         
   4   4  12       1158.48       1078.67        16.96 o                         
   5   4  12         40.10         44.34         5.37 o                         
   6   4  12        153.48        139.45        11.73 o                         
  -9   5  12         13.13         13.57         7.55 o                         
  -8   5  12       1251.15       1210.65        15.18 o                         
  -7   5  12          2.60          2.59         3.10 o                         
  -6   5  12       1243.52       1211.77        13.19 o                         
  -5   5  12         13.01         15.95         6.46 o                         
  -4   5  12       1253.65       1212.03        34.04 o                         
  -3   5  12          9.42         10.15         3.99 o                         
  -2   5  12        228.25        235.16         4.72 o                         
  -1   5  12        103.32         76.23         6.07 o                         
   0   5  12       1000.06        958.71        22.90 o                         
   1   5  12        584.16        526.45        21.18 o                         
   2   5  12        276.73        248.04        15.39 o                         
   3   5  12         22.22         21.72         6.11 o                         
   4   5  12        140.80        135.79         6.95 o                         
  -6   6  12        190.28        174.61         7.09 o                         
  -5   6  12       1234.03       1192.55         4.80 o                         
  -4   6  12         34.46         29.66         4.47 o                         
  -3   6  12        990.46        957.74         4.42 o                         
  -2   6  12          4.90         10.50         4.32 o                         
  -1   6  12        400.80        403.35         6.07 o                         
   0   6  12         32.29         15.93         6.00 o                         
   1   6  12        532.74        501.18         9.83 o                         
   2   6  12         21.79         39.30         6.34 o                         
 -11   0  13       1103.45       1079.64        22.82 o                         
  -9   0  13        807.97        724.54        44.72 o                         
  -7   0  13        293.89        325.85         7.07 o                         
  -5   0  13       4868.03       5077.12        14.78 o                         
  -3   0  13       1872.29       1947.23        11.27 o                         
  -1   0  13       1650.35       1575.83        10.06 o                         
   1   0  13       1261.46       1316.37        49.43 o                         
   3   0  13       2713.32       2936.63       175.48 o                         
   5   0  13        609.67        821.82        46.34 o                         
   7   0  13         10.02         11.95        16.17 o                         
 -12   1  13        409.59        390.88         9.25 o                         
 -11   1  13        643.13        612.39        16.70 o                         
 -10   1  13        698.60        701.84         5.55 o                         
  -9   1  13         98.61         94.13         4.40 o                         
  -8   1  13       1121.37       1065.76        13.59 o                         
  -7   1  13         67.04         66.54         3.45 o                         
  -6   1  13       2003.36       1999.01        13.93 o                         
  -5   1  13         38.74         41.63         3.79 o                         
  -4   1  13       2238.15       2309.40        35.68 o                         
  -3   1  13         19.29          3.52        12.18 o                         
  -2   1  13       2773.08       2713.16        94.38 o                         
  -1   1  13         32.60         13.35         9.55 o                         
   0   1  13       2060.02       2016.35        17.41 o                         
   1   1  13          9.40         -3.74         5.79 o                         
   2   1  13        592.11        591.71        36.89 o                         
   3   1  13         68.12         82.51        12.22 o                         
   4   1  13        645.02        751.12        12.06 o                         
   5   1  13         86.36         82.38         7.32 o                         
   6   1  13        580.43        786.97        47.98 o                         
   7   1  13         34.00         61.19         7.27 o                         
 -11   2  13        789.22        772.04         5.55 o                         
 -10   2  13         18.77         21.62         4.53 o                         
  -9   2  13        646.83        636.99         4.57 o                         
  -8   2  13        134.18        138.24         4.62 o                         
  -7   2  13       1487.37       1488.70         6.49 o                         
  -6   2  13         10.21         22.10         3.18 o                         
  -5   2  13        962.40        908.66         8.28 o                         
  -4   2  13         32.54         20.56         5.16 o                         
  -3   2  13       2438.57       2531.95         8.35 o                         
  -2   2  13          7.56         12.10         5.19 o                         
  -1   2  13       2202.05       2218.67        22.62 o                         
   0   2  13         11.39          9.58         5.20 o                         
   1   2  13        893.69        897.02         8.10 o                         
   2   2  13        496.73        590.66        10.20 o                         
   3   2  13        486.87        547.77        28.11 o                         
   4   2  13        197.60        221.25        17.06 o                         
   5   2  13        538.59        607.89         9.41 o                         
   6   2  13        619.87        728.67         9.08 o                         
 -10   3  13        390.20        348.80         6.22 o                         
  -9   3  13         46.55         52.60         3.65 o                         
  -8   3  13        360.46        352.34         4.38 o                         
  -7   3  13        541.32        543.13         4.79 o                         
  -6   3  13        985.69        931.95         8.23 o                         
  -5   3  13          8.35          5.96         8.97 o                         
  -4   3  13        966.18        929.07         7.96 o                         
  -3   3  13          2.57         -4.78         5.51 o                         
  -2   3  13        419.01        437.94         8.74 o                         
  -1   3  13         38.28         64.53         6.40 o                         
   0   3  13       1397.51       1478.22        36.55 o                         
   1   3  13        779.99        868.23         9.20 o                         
   2   3  13        707.20        709.32         8.55 o                         
   3   3  13        390.51        419.89        20.47 o                         
   4   3  13        884.39        886.33        30.27 o                         
   5   3  13        648.17        634.51         8.13 o                         
   6   3  13        137.64        140.86         7.37 o                         
  -9   4  13         98.47         99.14         7.18 o                         
  -8   4  13        214.18        196.07         3.53 o                         
  -7   4  13        335.73        333.70         4.52 o                         
  -6   4  13          2.96         -3.81         3.81 o                         
  -5   4  13        821.18        810.73         5.59 o                         
  -4   4  13         49.54         41.45         4.36 o                         
  -3   4  13        560.93        576.93        18.58 o                         
  -2   4  13          3.13         -0.40         5.10 o                         
  -1   4  13        231.01        233.48         7.83 o                         
   0   4  13        740.52        746.82        11.45 o                         
   1   4  13        251.14        248.35         5.74 o                         
   2   4  13        691.32        660.53         7.93 o                         
   3   4  13        623.05        601.80        15.26 o                         
   4   4  13        354.00        350.05         6.24 o                         
  -7   5  13         20.14         22.53         2.95 o                         
  -6   5  13          3.40         -4.31         8.04 o                         
  -5   5  13          7.83         16.58         3.60 o                         
  -4   5  13        291.03        273.04         4.88 o                         
  -3   5  13         97.93         93.29         5.13 o                         
  -2   5  13        404.60        398.02        11.23 o                         
  -1   5  13         16.29          3.83         5.18 o                         
   0   5  13        139.26        102.24         6.58 o                         
   1   5  13        151.82        109.37         7.16 o                         
   2   5  13        104.53        113.10         7.07 o                         
 -10   0  14        310.93        282.73         5.19 o                         
  -8   0  14       1735.02       1678.72        10.34 o                         
  -6   0  14        380.56        381.90         6.50 o                         
  -4   0  14        203.55        205.35         6.34 o                         
  -2   0  14          0.62         -8.80         8.80 o                         
   0   0  14         59.23         40.01        15.57 o                         
   2   0  14         12.55         16.21         7.96 o                         
   4   0  14        588.40        679.54         9.65 o                         
 -10   1  14        226.03        213.13         5.98 o                         
  -9   1  14        327.99        303.51         5.35 o                         
  -8   1  14        182.36        193.92         5.28 o                         
  -7   1  14        849.85        810.95         7.61 o                         
  -6   1  14         17.78         20.69         5.20 o                         
  -5   1  14        380.66        383.31        24.41 o                         
  -4   1  14        149.05        150.71         5.04 o                         
  -3   1  14          2.54         19.78         6.72 o                         
  -2   1  14         11.13         -1.09        14.96 o                         
  -1   1  14          2.54         -2.11         5.20 o                         
   0   1  14        269.53        263.43         7.07 o                         
   1   1  14         42.08         71.80         6.55 o                         
   2   1  14         46.21         51.37         8.56 o                         
   3   1  14        229.41        320.01         7.33 o                         
   4   1  14         20.78         21.52         7.64 o                         
   5   1  14        693.49        896.18        25.20 o                         
 -10   2  14        301.10        294.19         5.85 o                         
  -9   2  14          7.49          7.35         4.51 o                         
  -8   2  14        276.64        265.22         4.88 o                         
  -7   2  14        221.96        204.39         4.68 o                         
  -6   2  14        362.79        342.36        12.46 o                         
  -5   2  14        205.29        212.80         5.64 o                         
  -4   2  14        161.67        176.02         7.19 o                         
  -3   2  14        285.00        267.20         8.00 o                         
  -2   2  14        317.02        320.65         5.09 o                         
  -1   2  14       1213.81       1194.26        42.79 o                         
   0   2  14        635.43        603.96         6.36 o                         
   1   2  14        242.96        232.10        17.79 o                         
   2   2  14        114.35         94.87        15.12 o                         
   3   2  14        590.67        679.86        29.12 o                         
   4   2  14        115.11        157.07        12.59 o                         
   5   2  14          3.68         13.36         6.79 o                         
  -9   3  14        395.96        365.23        13.61 o                         
  -8   3  14        394.06        376.53         4.19 o                         
  -7   3  14        242.14        227.19         4.81 o                         
  -6   3  14        879.96        869.15         5.97 o                         
  -5   3  14        306.03        323.07         4.97 o                         
  -4   3  14        209.50        237.60         9.13 o                         
  -3   3  14        132.78        133.54        15.32 o                         
  -2   3  14       1070.80       1085.35        10.49 o                         
  -1   3  14         21.55         18.26         5.05 o                         
   0   3  14       1136.91       1097.82        36.08 o                         
   1   3  14          4.34         25.23         6.41 o                         
   2   3  14        256.72        245.10        17.00 o                         
   3   3  14        400.63        492.18        49.11 o                         
   4   3  14        447.64        522.63        65.95 o                         
  -7   4  14        946.98        953.55         5.81 o                         
  -6   4  14        180.67        182.78         4.47 o                         
  -5   4  14        927.67        885.27        26.09 o                         
  -4   4  14         49.58         71.17         6.55 o                         
  -3   4  14        400.53        417.17         5.42 o                         
  -2   4  14          4.15          3.80         9.95 o                         
  -1   4  14        646.37        659.77         8.17 o                         
   0   4  14         34.95         41.57         6.86 o                         
   1   4  14       1001.66        982.52        60.88 o                         
   2   4  14         16.86          6.29         7.03 o                         
  -4   5  14        486.90        456.56         4.45 o                         
  -3   5  14          0.49         -2.73         5.33 o                         
  -2   5  14       1400.85       1348.51        31.52 o                         
  -1   5  14          0.20         20.24         8.40 o                         
  -9   0  15        181.61        183.94         7.23 o                         
  -7   0  15        458.51        454.75         6.99 o                         
  -5   0  15       1818.79       1848.74        11.99 o                         
  -3   0  15        420.14        419.10         9.61 o                         
  -1   0  15       1474.41       1470.63        12.88 o                         
   1   0  15       2426.91       2611.12       253.95 o                         
   3   0  15       1578.39       1825.83        81.45 o                         
  -9   1  15         22.83         41.40         6.66 o                         
  -8   1  15        267.80        279.99        18.43 o                         
  -7   1  15        266.27        247.39        22.45 o                         
  -6   1  15        468.61        453.78         8.32 o                         
  -5   1  15          3.21          8.03        17.69 o                         
  -4   1  15        718.76        742.49        18.19 o                         
  -3   1  15          3.14         -5.34         5.34 o                         
  -2   1  15       2028.26       2031.75        30.43 o                         
  -1   1  15         25.41         20.24         6.29 o                         
   0   1  15        640.18        608.52         7.39 o                         
   1   1  15        153.41        187.03        12.66 o                         
   2   1  15       1499.66       1661.00        24.55 o                         
   3   1  15          8.36          7.15         7.52 o                         
  -8   2  15        261.24        236.44         4.21 o                         
  -7   2  15         58.58         50.74         5.32 o                         
  -6   2  15         79.93        103.02         5.68 o                         
  -5   2  15        870.94        912.99        24.92 o                         
  -4   2  15        212.39        226.98         6.41 o                         
  -3   2  15       1253.32       1295.94        14.60 o                         
  -2   2  15        161.78        159.63         6.74 o                         
  -1   2  15       1111.45       1110.24        20.53 o                         
   0   2  15         24.31          6.08        11.51 o                         
   1   2  15        602.21        598.00        20.84 o                         
   2   2  15        142.44        175.26        10.34 o                         
   3   2  15       1029.28       1271.16        11.29 o                         
  -7   3  15         59.97         62.72         6.11 o                         
  -6   3  15        355.91        342.99         4.80 o                         
  -5   3  15         56.98         72.36         8.66 o                         
  -4   3  15        264.85        259.89         5.95 o                         
  -3   3  15        626.46        670.42         7.71 o                         
  -2   3  15       1216.49       1366.84        17.55 o                         
  -1   3  15         88.89        104.70         7.41 o                         
   0   3  15        639.33        624.15        22.31 o                         
   1   3  15         11.53          8.62         8.34 o                         
   2   3  15        595.70        662.47        10.31 o                         
  -4   4  15         60.39         69.87         5.00 o                         
  -3   4  15         43.82         60.24         6.98 o                         
  -2   4  15        488.11        502.76         7.09 o                         
  -1   4  15         46.69         73.13         7.21 o                         
  -6   0  16        934.48        910.88        10.46 o                         
  -4   0  16        588.82        596.46        10.22 o                         
  -2   0  16        410.10        451.00        10.82 o                         
   0   0  16        654.79        701.97        40.02 o                         
  -7   1  16       1622.57       1585.31        11.53 o                         
  -6   1  16          0.70         -6.99         6.99 o                         
  -5   1  16        469.50        454.84         7.10 o                         
  -4   1  16         83.59         67.22        10.90 o                         
  -3   1  16       1143.43       1156.99         7.45 o                         
  -2   1  16          5.55         -5.09        12.20 o                         
  -1   1  16        228.44        222.35         7.79 o                         
   0   1  16          4.24          9.30         7.89 o                         
   1   1  16        394.24        426.23         7.87 o                         
  -6   2  16        721.79        745.25         7.31 o                         
  -5   2  16         90.30         97.44         5.90 o                         
  -4   2  16       1568.86       1566.08        16.44 o                         
  -3   2  16         59.81         68.31        14.68 o                         
  -2   2  16         40.30         31.59         7.47 o                         
  -1   2  16        288.55        273.30         7.72 o                         
   0   2  16        223.00        216.18         7.19 o                         
                                                                                
